# Supplementary material for: Dual RNA-seq of Orientia tsutsugamushi informs on host-pathogen interactions for this neglected intracellular human pathogen
Source: Nat Commun. 2020 Jul 3;11:3363. doi: 10.1038/s41467-020-17094-8 (PMC7335160; doi:10.1038/s41467-020-17094-8)
Supplement: Supplementary file 4 — Supplementary Data 1-22 [file 41467_2020_17094_MOESM4_ESM.xlsx]

## Sheet: Supp Data 1 Mapping statistics
Description: This sheet shows percentage of RNA-seq reads assigned to different classes of RNA in Karp, UT176 and HUVEC.
	KARP
	CDS [%]	antisense [%]	rRNA [%]		tmRNA [%]	RnaseP [%]	IGR [%]	tRNA [%]	SRP [%]
			rRNA [%]	5S rRNA [%]
Replicate 1	35.5202	7.61384	0.89529	34.3618	12.7121	5.61404	2.29215	0.704691	0.285964
Replicate 2	38.0466	11.5933	0.333633	26.1964	13.6244	6.24879	2.89256	0.767429	0.296799
Replicate 3	31.2407	11.8259	0.215258	34.129	13.0468	5.44135	3.05126	0.8156	0.234063
	UT176
	CDS [%]	antisense [%]	rRNA [%]		tmRNA [%]	RnaseP [%]	IGR [%]	tRNA [%]	SRP [%]
			rRNA [%]	5S rRNA [%]
Replicate 1	40.3884	4.21788	0.423293	43.7494	4.5765	2.77796	3.05534	0.628911	0.182351
Replicate 2	37.6271	5.44665	0.654191	43.9349	4.65223	2.782	3.7413	0.87438	0.287183
Replicate 3	35.8336	6.27433	0.880336	42.8095	4.86242	3.00531	4.94615	1.02889	0.35948
HUVEC control
	CDS [%]	lncRNA [%]	miscRNA [%]	snoRNA [%]	miRNA [%]	snRNA [%]	pseudogene [%]	antisense [%]	others [%]	mitoRNA [%]	tRNA [%]	rRNA [%]	sRNA [%]
Replicate 1	53.5337	15.8245	12.063	7.26254	3.86634	1.71357	2.94077	1.22738	1.18727	0.24339	0.136806	0.000675	1.1e-05
Replicate 2	56.583	15.2722	11.6509	6.05441	3.4255	1.26102	2.99194	1.15121	1.21287	1.15121	0.115055	0.00155	1.1e-05
Replicate 3	57.0783	14.8684	11.2323	6.00661	3.53819	1.34904	3.09038	1.21801	1.19021	0.303723	0.124169	0.000717	1.1e-05
	HUVEC infected with KARP
	CDS [%]	lncRNA [%]	miscRNA [%]	snoRNA [%]	miRNA [%]	snRNA [%]	pseudogene [%]	antisense [%]	others [%]	mitoRNA [%]	tRNA [%]	rRNA [%]	sRNA [%]
Replicate 1	52.8867	16.2134	11.0797	8.33696	3.61482	2.36638	2.06767	1.55618	1.1426	0.407061	0.327123	0.001391	1.3e-05
Replicate 2	51.9438	16.097	10.682	9.76786	3.65972	2.60792	1.88576	1.62382	1.1817	0.28731	0.262475	0.000632	3.1e-05
Replicate 3	43.4096	19.4133	15.1584	9.39501	4.30823	2.64226	2.10822	1.63574	1.33339	0.256914	0.333574	0.005376	1.1e-05
HUVEC infected with UT176
	CDS [%]	lncRNA [%]	miscRNA [%]	snoRNA [%]	miRNA [%]	snRNA [%]	pseudogene [%]	antisense [%]	others [%]	mitoRNA [%]	tRNA [%]	rRNA [%]	sRNA [%]
Replicate 1	59.3458	13.6167	9.13316	8.05666	2.97065	1.91017	2.23539	1.30393	0.885056	0.200464	0.341352	0.000622	1.3e-05
Replicate 2	56.296	14.4462	8.00396	10.7655	2.97908	2.28987	1.74657	1.60261	1.10291	0.301706	0.462446	0.003071	3.7e-05
Replicate 3	52.7399	14.9845	8.56152	11.4249	3.664	2.97032	1.76601	1.77814	1.27384	0.290887	0.541166	0.004752	2.2e-05

## Sheet: Supp Data 2 Conserved islands
Description: This sheet describes conserved islands identified in Batty et al 2018.
Both conserved and partly-conserved operons identified in our study are highlighted.
			conserved operons identified in our analysis			partly- conserved operons identified in our analysis
Gene group	Island number	Annotation	Gene name		Boryong	Gilliam	Ikeda	Karp	Kato	TA686	UT176	UT76-HP
clpP	1	ATP-dependent Clp protease proteolytic subunit			Boryong_01567	Gilliam_01942	Ikeda_00423	Karp_01574	Kato_01535	TA686_02079	UT176_01755	UT76-HP_01648
gatB	2	aspartyl/glutamyl-tRNA(Asn/Gln) amidotransferase subunit B	GatB		Boryong_01584	Gilliam_01957	Ikeda_00409	Karp_01279	Kato_01521	TA686_00288	UT176_01741	UT76-HP_01661
gatA	2	glutamyl-tRNA(Gln) amidotransferase subunit A	GatA		Boryong_01583	Gilliam_01956	Ikeda_00410	Karp_01280	Kato_01522	TA686_00289	UT176_01742	UT76-HP_01660
group_5707	2	aspartyl/glutamyl-tRNA(Asn/Gln) amidotransferase subunit C	GatC		Boryong_01582	Gilliam_01955	Ikeda_00411	Karp_01281	Kato_01523	TA686_00290	UT176_01743	UT76-HP_01659
group_6080	2	RNase J family beta-CASP ribonuclease			Boryong_01581	Gilliam_01954	Ikeda_00412	Karp_01282	Kato_01524	TA686_00291	UT176_01744	UT76-HP_01658
group_7975	2	DNA-binding response regulator			Boryong_01580	Gilliam_01953	Ikeda_00413	Karp_01283	Kato_01525	TA686_00292	UT176_01745	UT76-HP_01657
group_250	3	transposase			Boryong_00790	Gilliam_02703	Ikeda_02118	Karp_00040	Kato_00709	TA686_01162	UT176_00574	UT76-HP_00998
group_5845	3	multidrug ABC transporter ATP-binding protein			Boryong_00791	Gilliam_02704	Ikeda_02119	Karp_00041	Kato_00710	TA686_01161	UT176_00573	UT76-HP_00999
group_7831	3	UMP kinase			Boryong_00792	Gilliam_02705	Ikeda_02120	Karp_00042	Kato_00711	TA686_01160	UT176_00572	UT76-HP_01000
group_5846	3	phospho-N-acetylmuramoyl-pentapeptide- transferase	MraY		Boryong_00793	Gilliam_02706	Ikeda_02121	Karp_00043	Kato_00712	TA686_01159	UT176_00571	UT76-HP_01001
group_5550	3	UDP-N-acetylmuramoylalanyl-D-glutamyl-2, 6-diaminopimelate--D-alanyl-D-alanine ligase	MurF		Boryong_00794	Gilliam_02707	Ikeda_02122	Karp_00044	Kato_00713	TA686_01158	UT176_00570	UT76-HP_01002
group_5397	3	UDP-N-acetylmuramoyl-L-alanyl-D-glutamate--2, 6-diaminopimelate ligase	MurE		Boryong_00795	Gilliam_02708	Ikeda_02123	Karp_00045	Kato_00714	TA686_01157	UT176_00569	UT76-HP_01003
group_5847	3	penicillin-binding protein	PBP		Boryong_00796	Gilliam_02709	Ikeda_02124	Karp_00046	Kato_00715	TA686_01156	UT176_00568	UT76-HP_01004
ftsL	3	hypothetical protein	FtsL		Boryong_00797	Gilliam_02710	Ikeda_02125	Karp_00047	Kato_00716	TA686_01155	UT176_00567	UT76-HP_01005
group_5670	3	16S rRNA methyltransferase			Boryong_00798	Gilliam_02711	Ikeda_02126	Karp_00048	Kato_00717	TA686_01154	UT176_00566	UT76-HP_01006
group_6027	3	molecular chaperone DnaJ	DnaJ		Boryong_00799	Gilliam_02712	Ikeda_02127	Karp_00049	Kato_00718	TA686_01153	UT176_00565	UT76-HP_01007
group_7111	3	molecular chaperone DnaK	DnaK		Boryong_00800	Gilliam_02713	Ikeda_02128	Karp_00050	Kato_00719	TA686_01152	UT176_00564	UT76-HP_01008
group_6028	3	BolA family transcriptional regulator			Boryong_00801	Gilliam_02714	Ikeda_02129	Karp_00051	Kato_00720	TA686_01151	UT176_00563	UT76-HP_01009
group_5671	3	enoyl-ACP reductase	ENR		Boryong_00802	Gilliam_02715	Ikeda_02130	Karp_00052	Kato_00721	TA686_01150	UT176_00562	UT76-HP_01010
group_4752	4	sodium:proline symporter			Boryong_00980	Gilliam_00683	Ikeda_01863	Karp_00697	Kato_02375	TA686_02102	UT176_02068	UT76-HP_02241
group_5324	5	hypothetical protein			Boryong_00010	Gilliam_00014	Ikeda_01778	Karp_00009	Kato_00009	TA686_01198	UT176_00009	UT76-HP_00009
group_5345	6	hypothetical protein			Boryong_00676	Gilliam_02258	Ikeda_01084	Karp_02002	Kato_00906	TA686_02341	UT176_00940	UT76-HP_01866
group_5664	6	UDP-N-acetylmuramate--L-alanine ligase	MurC		Boryong_00675	Gilliam_02259	Ikeda_01085	Karp_02003	Kato_00905	TA686_02340	UT176_00939	UT76-HP_01867
group_5663	6	UDP-N-acetylenolpyruvoylglucosamine reductase	MurB		Boryong_00674	Gilliam_02260	Ikeda_01086	Karp_02004	Kato_00904	TA686_02339	UT176_00938	UT76-HP_01868
group_5839	6	D-alanine--D-alanine ligase	Ddl		Boryong_00673	Gilliam_02261	Ikeda_01087	Karp_02005	Kato_00903	TA686_02338	UT176_00937	UT76-HP_01869
group_5662	6	cell division protein FtsQ	FtsQ		Boryong_00672	Gilliam_02262	Ikeda_01088	Karp_02006	Kato_00902	TA686_02337	UT176_00936	UT76-HP_01870
group_5548	6	DNA replication/repair protein RecF	RecF		Boryong_00671	Gilliam_02263	Ikeda_01089	Karp_02007	Kato_00901	TA686_02336	UT176_00935	UT76-HP_01871
group_5349	7	hypothetical protein			Boryong_01099	Gilliam_00969	Ikeda_00001	Karp_02387	Kato_02127	TA686_01419	UT176_00668	UT76-HP_00144
group_6051	7	virB4 protein precursor			Boryong_01098	Gilliam_00970	Ikeda_00002	Karp_02388	Kato_02126	TA686_01418	UT176_00667	UT76-HP_00143
group_5858	7	type I glyceraldehyde-3-phosphate dehydrogenase	GapA		Boryong_01097	Gilliam_00971	Ikeda_00003	Karp_02389	Kato_02125	TA686_01417	UT176_00666	UT76-HP_00142
group_5857	7	phosphoglycerate kinase	Pgk		Boryong_01096	Gilliam_00972	Ikeda_00004	Karp_02390	Kato_02124	TA686_01416	UT176_00665	UT76-HP_00141
group_6050	7	hypothetical protein			Boryong_01095	Gilliam_00973	Ikeda_00005	Karp_02391	Kato_02123	TA686_01415	UT176_00664	UT76-HP_00140
group_5856	7	proline--tRNA ligase	ProS		Boryong_01094	Gilliam_00974	Ikeda_00006	Karp_02392	Kato_02122	TA686_01414	UT176_00663	UT76-HP_00139
group_7234	7	ATP-dependent Clp protease ATP-binding subunit ClpX	ClpX		Boryong_01093	Gilliam_00975	Ikeda_00007	Karp_02393	Kato_02121	TA686_01413	UT176_00662	UT76-HP_00138
group_8077	7	elongation factor P			Boryong_01092	Gilliam_00976	Ikeda_00008	Karp_02394	Kato_02120	TA686_01412	UT176_00661	UT76-HP_00137
group_6049	7	extragenic suppressor protein SuhB	SuhB		Boryong_01091	Gilliam_00977	Ikeda_00009	Karp_02395	Kato_02119	TA686_01411	UT176_00660	UT76-HP_00136
group_5557	7	tRNA (adenosine(37)-N6)-threonylcarbamoyltransferase complex dimerization subunit type 1 TsaB	TsaB		Boryong_01090	Gilliam_00978	Ikeda_00010	Karp_02396	Kato_02118	TA686_01410	UT176_00659	UT76-HP_00135
group_5351	8	hypothetical protein			Boryong_01511	Gilliam_01339	Ikeda_01143	Karp_01848	Kato_00841	TA686_00231	UT176_01364	UT76-HP_01169
group_5352	9	glycerol-3-phosphate dehydrogenase (NAD(P)( ))	GpsA		Boryong_01513	Gilliam_01337	Ikeda_01145	Karp_01850	Kato_00843	TA686_00229	UT176_01366	UT76-HP_01171
group_8119	9	tRNA (N(6)-L-threonylcarbamoyladenosine(37)-C(2))- methylthiotransferase MtaB	MtaB		Boryong_01514	Gilliam_01336	Ikeda_01146	Karp_01851	Kato_00844	TA686_00228	UT176_01367	UT76-HP_01172
group_5359	10	crossover junction endodeoxyribonuclease RuvC	RuvC		Boryong_01866	Gilliam_01437	Ikeda_01053	Karp_02233	Kato_00938	TA686_02092	UT176_01131	UT76-HP_01610
group_5717	10	tRNA dihydrouridine synthase DusB	DusB		Boryong_01867	Gilliam_01438	Ikeda_01054	Karp_02234	Kato_00937	TA686_02091	UT176_01132	UT76-HP_01611
group_5494	10	hypothetical protein			Boryong_01868	Gilliam_01439	Ikeda_01055	Karp_02235	Kato_00936	TA686_02090	UT176_01133	UT76-HP_01612
group_5495	10	bifunctional 3-demethylubiquinone 3-O-methyltransferase/2-octaprenyl-6-hydroxy phenol methylase			Boryong_01869	Gilliam_01440	Ikeda_01056	Karp_02236	Kato_00935	TA686_02089	UT176_01134	UT76-HP_01613
group_5718	10	protein-(glutamine-N5) methyltransferase, release factor-specific			Boryong_01870	Gilliam_01441	Ikeda_01057	Karp_02237	Kato_00934	TA686_02088	UT176_01135	UT76-HP_01614
group_6104	10	tRNA pseudouridine(38-40) synthase TruA	TruA		Boryong_01871	Gilliam_01442	Ikeda_01058	Karp_02238	Kato_00933	TA686_02087	UT176_01136	UT76-HP_01615
group_7746	10	50S ribosomal protein L13	L13		Boryong_01872	Gilliam_01443	Ikeda_01059	Karp_02239	Kato_00932	TA686_02086	UT176_01137	UT76-HP_01616
group_5719	10	30S ribosomal protein S9	S9		Boryong_01873	Gilliam_01444	Ikeda_01060	Karp_02240	Kato_00931	TA686_02085	UT176_01138	UT76-HP_01617
group_5458	11	rRNA (cytidine-2'-O-)-methyltransferase			Boryong_01202	Gilliam_01733	Ikeda_00482	Karp_01858	Kato_01661	TA686_00545	UT176_01357	UT76-HP_01640
group_5865	11	serine--tRNA ligase	SerS		Boryong_01203	Gilliam_01734	Ikeda_00481	Karp_01859	Kato_01662	TA686_00546	UT176_01356	UT76-HP_01639
group_7705	11	twin-arginine translocase subunit TatC	TatC		Boryong_01204	Gilliam_01735	Ikeda_00480	Karp_01860	Kato_01663	TA686_00547	UT176_01355	UT76-HP_01638
group_6566	11	hypothetical protein			Boryong_01205	Gilliam_01736	Ikeda_00479	Karp_01861	Kato_01664	TA686_00548	UT176_01354	UT76-HP_01637
group_6058	11	16S rRNA methyltransferase			Boryong_01206	Gilliam_01737	Ikeda_00478	Karp_01862	Kato_01665	TA686_00549	UT176_01353	UT76-HP_01636
group_7851	11	chromosome partitioning protein ParA	ParA		Boryong_01207	Gilliam_01738	Ikeda_00477	Karp_01863	Kato_01666	TA686_00550	UT176_01352	UT76-HP_01635
group_6059	11	chromosome partitioning protein	ParB		Boryong_01208	Gilliam_01739	Ikeda_00476	Karp_01864	Kato_01667	TA686_00551	UT176_01351	UT76-HP_01634
group_5485	12	rod shape-determining protein MreC	MreC		Boryong_01561	Gilliam_02176	Ikeda_00336	Karp_01810	Kato_01222	TA686_01169	UT176_01839	UT76-HP_01300
group_7287	12	rod shape-determining protein	MreB		Boryong_01562	Gilliam_02175	Ikeda_00335	Karp_01811	Kato_01223	TA686_01168	UT176_01838	UT76-HP_01301
group_5575	12	dihydrolipoamide acetyltransferase			Boryong_01563	Gilliam_02174	Ikeda_00334	Karp_01812	Kato_01224	TA686_01167	UT176_01837	UT76-HP_01302
group_5491	13	aspartate kinase	AK		Boryong_01771	Gilliam_01906	Ikeda_00772	Karp_01348	Kato_01421	TA686_00345	UT176_01725	UT76-HP_01353
group_5712	13	hypothetical protein			Boryong_01772	Gilliam_01905	Ikeda_00773	Karp_01349	Kato_01420	TA686_00346	UT176_01724	UT76-HP_01354
group_8049	13	potassium transporter			Boryong_01773	Gilliam_01904	Ikeda_00774	Karp_01350	Kato_01419	TA686_00347	UT176_01723	UT76-HP_01355
group_5713	13	5-formyltetrahydrofolate cyclo-ligase	YgfA		Boryong_01774	Gilliam_01903	Ikeda_00775	Karp_01351	Kato_01418	TA686_00348	UT176_01722	UT76-HP_01356
group_5579	13	hypothetical protein			Boryong_01775	Gilliam_01902	Ikeda_00776	Karp_01352	Kato_01417	TA686_00349	UT176_01721	UT76-HP_01357
group_5496	14	ankyrin repeat-containing protein 13	Ank13		Boryong_01925	Gilliam_01541	Ikeda_00523	Karp_01630	Kato_01772	TA686_00095	UT176_01272	UT76-HP_01784
group_5411	14	hypothetical protein			Boryong_01926	Gilliam_01542	Ikeda_00522	Karp_01631	Kato_01773	TA686_00094	UT176_01273	UT76-HP_01785
group_5497	15	heme A synthase			Boryong_02136	Gilliam_01573	Ikeda_00787	Karp_01402	Kato_01407	TA686_01213	UT176_01711	UT76-HP_01347
group_5549	16	threonylcarbamoyl-AMP synthase	TsaC		Boryong_00680	Gilliam_02254	Ikeda_01080	Karp_01998	Kato_00910	TA686_02345	UT176_00944	UT76-HP_01862
group_5448	16	glycine--tRNA ligase subunit beta	GlyS		Boryong_00679	Gilliam_02255	Ikeda_01081	Karp_01999	Kato_00909	TA686_02344	UT176_00943	UT76-HP_01863
group_5840	16	glycine--tRNA ligase subunit alpha	GlyQ		Boryong_00678	Gilliam_02256	Ikeda_01082	Karp_02000	Kato_00908	TA686_02343	UT176_00942	UT76-HP_01864
group_5574	17	competence protein ComEC	ComEC		Boryong_01456	Gilliam_02183	Ikeda_00344	Karp_01804	Kato_01216	TA686_00950	UT176_01848	UT76-HP_01293
group_5585	18	hypothetical protein			Boryong_01875	Gilliam_01446	Ikeda_01062	Karp_02242	Kato_00929	TA686_02083	UT176_01140	UT76-HP_01619
group_5622	19	hypothetical protein			Boryong_00133	Gilliam_01746	Ikeda_01832	Karp_00722	Kato_02398	TA686_01802	UT176_02092	UT76-HP_02218
group_5776	19	2,3,4,5-tetrahydropyridine-2,6-dicarboxylate N-succinyltransferase	DapD		Boryong_00132	Gilliam_01745	Ikeda_01831	Karp_00723	Kato_02399	TA686_01803	UT176_02093	UT76-HP_02217
group_5656	20	MFS transporter permease			Boryong_00574	Gilliam_00985	Ikeda_01615	Karp_00351	Kato_00491	TA686_00383	UT176_00185	UT76-HP_00366
group_5544	20	sodium:pantothenate symporter			Boryong_00573	Gilliam_00986	Ikeda_01616	Karp_00352	Kato_00492	TA686_00382	UT176_00186	UT76-HP_00367
group_5684	21	SAM-dependent methyltransferase			Boryong_00940	Gilliam_02522	Ikeda_01914	Karp_00101	Kato_02345	TA686_00107	UT176_00553	UT76-HP_01014
group_5705	22	two-component sensor histidine kinase			Boryong_01454	Gilliam_02181	Ikeda_00342	Karp_01806	Kato_01218	TA686_00952	UT176_01846	UT76-HP_01295
group_6160	22	sigma-54-dependent Fis family transcriptional regulator			Boryong_01453	Gilliam_02180	Ikeda_00341	Karp_01807	Kato_01219	TA686_00953	UT176_01845	UT76-HP_01296
group_5483	22	hypothetical protein			Boryong_01452	Gilliam_02179	Ikeda_00340	Karp_01808	Kato_01220	TA686_00954	UT176_01844	UT76-HP_01297
group_5722	23	aspartate aminotransferase	AspC		Boryong_02006	Gilliam_00094	Ikeda_01340	Karp_00229	Kato_00160	TA686_02116	UT176_00101	UT76-HP_00570
ubiG	23	Ubiquinone biosynthesis O-methyltransferase	UbiG		Boryong_02007	Gilliam_00095	Ikeda_01341	Karp_00230	Kato_00161	TA686_02115	UT176_00102	UT76-HP_00569
group_5723	23	ABC transporter			Boryong_02008	Gilliam_00096	Ikeda_01342	Karp_00231	Kato_00162	TA686_02114	UT176_00103	UT76-HP_00568
group_5724	23	hypothetical protein			Boryong_02009	Gilliam_00097	Ikeda_01343	Karp_00232	Kato_00163	TA686_02113	UT176_00104	UT76-HP_00567
group_5900	23	coproporphyrinogen III oxidase			Boryong_02010	Gilliam_00098	Ikeda_01344	Karp_00233	Kato_00164	TA686_02112	UT176_00105	UT76-HP_00566
group_6112	23	hypothetical protein			Boryong_02011	Gilliam_00099	Ikeda_01345	Karp_00234	Kato_00165	TA686_02111	UT176_00106	UT76-HP_00565
group_5587	23	DNA repair protein RecO	RecO		Boryong_02012	Gilliam_00100	Ikeda_01346	Karp_00235	Kato_00166	TA686_02110	UT176_00107	UT76-HP_00564
group_5732	24	DNA helicase II	UvrD		Boryong_02217	Gilliam_00618	Ikeda_00573	Karp_01153	Kato_01479	TA686_01997	UT176_01493	UT76-HP_01067
group_5740	25	NAD-glutamate dehydrogenase	GdhA		Boryong_02452	Gilliam_01083	Ikeda_02116	Karp_02529	Kato_00707	TA686_01765	UT176_00639	UT76-HP_00743
group_5739	25	tRNA uridine-5-carboxymethylaminomethyl(34) synthesis GTPase MnmE			Boryong_02451	Gilliam_01084	Ikeda_02115	Karp_02530	Kato_00706	TA686_01766	UT176_00640	UT76-HP_00744
group_6137	25	recombinase XerC	XerC		Boryong_02450	Gilliam_01085	Ikeda_02114	Karp_02531	Kato_00705	TA686_01767	UT176_00641	UT76-HP_00745
group_6136	25	RNA polymerase-binding protein DksA	DksA		Boryong_02449	Gilliam_01086	Ikeda_02113	Karp_02532	Kato_00704	TA686_01768	UT176_00642	UT76-HP_00746
group_6135	25	inorganic pyrophosphatase			Boryong_02448	Gilliam_01087	Ikeda_02112	Karp_02533	Kato_00703	TA686_01769	UT176_00643	UT76-HP_00747
group_5415	25	DNA polymerase III subunit delta'	HolB		Boryong_02447	Gilliam_01088	Ikeda_02111	Karp_02534	Kato_00702	TA686_01770	UT176_00644	UT76-HP_00748
group_5922	25	ribosomal large subunit pseudouridine synthase			Boryong_02446	Gilliam_01089	Ikeda_02110	Karp_02535	Kato_00701	TA686_01771	UT176_00645	UT76-HP_00749
group_5791	26	tetraacyldisaccharide 4'-kinase	IpxK		Boryong_00218	Gilliam_01219	Ikeda_02020	Karp_00613	Kato_00657	TA686_00253	UT176_00427	UT76-HP_02120
group_7640	26	hypothetical protein			Boryong_00219	Gilliam_01220	Ikeda_02021	Karp_00614	Kato_00658	TA686_00254	UT176_00428	UT76-HP_02119
group_5849	27	transporter			Boryong_00935	Gilliam_02519	Ikeda_01910	Karp_00104	Kato_02349	TA686_01643	UT176_00549	UT76-HP_01018
glpE	27	hypothetical protein			Boryong_00934	Gilliam_02518	Ikeda_01909	Karp_00105	Kato_02350	TA686_01642	UT176_00548	UT76-HP_01019
group_5864	28	protein translocase subunit SecF	SecF		Boryong_01198	Gilliam_01729	Ikeda_00486	Karp_01854	Kato_01657	TA686_00541	UT176_01361	UT76-HP_01644
group_6056	28	DNA mismatch repair protein MutS	MutS		Boryong_01199	Gilliam_01730	Ikeda_00485	Karp_01855	Kato_01658	TA686_00542	UT176_01360	UT76-HP_01643
group_6057	28	ATP/ADP translocase			Boryong_01200	Gilliam_01731	Ikeda_00484	Karp_01856	Kato_01659	TA686_00543	UT176_01359	UT76-HP_01642
group_5882	29	haloacid dehalogenase			Boryong_01633	Gilliam_01659	Ikeda_00944	Karp_01021	Kato_01991	TA686_00732	UT176_01408	UT76-HP_00989
group_7708	29	DNA gyrase subunit B	GyrB		Boryong_01632	Gilliam_01658	Ikeda_00945	Karp_01022	Kato_01992	TA686_00733	UT176_01407	UT76-HP_00988
group_5577	29	hypothetical protein			Boryong_01631	Gilliam_01657	Ikeda_00946	Karp_01023	Kato_01993	TA686_00734	UT176_01406	UT76-HP_00987
group_5881	29	amino acid permease			Boryong_01630	Gilliam_01656	Ikeda_00947	Karp_01024	Kato_01994	TA686_00735	UT176_01405	UT76-HP_00986
group_5895	30	succinate dehydrogenase iron-sulfur subunit	SdhB		Boryong_01938	Gilliam_00945	Ikeda_02208	Karp_02372	Kato_02140	TA686_00235	UT176_00689	UT76-HP_00157
group_6106	30	succinate dehydrogenase flavoprotein subunit	SdhA		Boryong_01937	Gilliam_00944	Ikeda_02209	Karp_02373	Kato_02139	TA686_00236	UT176_00688	UT76-HP_00156
group_5586	30	succinate dehydrogenase, hydrophobic membrane anchor protein	SdhD		Boryong_01936	Gilliam_00943	Ikeda_02210	Karp_02374	Kato_02138	TA686_00237	UT176_00687	UT76-HP_00155
group_5721	30	succinate dehydrogenase, cytochrome b556 subunit	SdhC		Boryong_01935	Gilliam_00942	Ikeda_02211	Karp_02375	Kato_02137	TA686_00238	UT176_00686	UT76-HP_00154
group_5901	31	hypothetical protein			Boryong_02018	Gilliam_00108	Ikeda_01353	Karp_00239	Kato_00172	TA686_01204	UT176_00113	UT76-HP_00558
group_6113	31	hypothetical protein			Boryong_02019	Gilliam_00109	Ikeda_01354	Karp_00240	Kato_00173	TA686_01205	UT176_00114	UT76-HP_00557
group_8000	31	30S ribosomal protein S12	RpsL		Boryong_02020	Gilliam_00110	Ikeda_01355	Karp_00241	Kato_00174	TA686_01206	UT176_00115	UT76-HP_00556
group_7893	31	30S ribosomal protein S7	RpsG		Boryong_02021	Gilliam_00111	Ikeda_01356	Karp_00242	Kato_00175	TA686_01207	UT176_00116	UT76-HP_00555
group_7759	31	elongation factor G	EfG		Boryong_02022	Gilliam_00112	Ikeda_01357	Karp_00243	Kato_00176	TA686_01208	UT176_00117	UT76-HP_00554
group_5902	31	30S ribosomal protein S1	RpsA		Boryong_02023	Gilliam_00113	Ikeda_01358	Karp_00244	Kato_00177	TA686_01209	UT176_00118	UT76-HP_00553
group_6017	32	50S ribosomal protein L20	RplT		Boryong_00628	Gilliam_02347	Ikeda_00902	Karp_00926	Kato_01948	TA686_00833	UT176_01165	UT76-HP_00870
group_7830	32	50S ribosomal protein L35	RpmL		Boryong_00627	Gilliam_02348	Ikeda_00903	Karp_00927	Kato_01949	TA686_00834	UT176_01166	UT76-HP_00871
group_8150	32	molecular chaperone HtpG	HtpG		Boryong_00626	Gilliam_02349	Ikeda_00904	Karp_00928	Kato_01950	TA686_00835	UT176_01167	UT76-HP_00872
group_5657	32	succinyl-diaminopimelate desuccinylase	DapE		Boryong_00625	Gilliam_02350	Ikeda_00905	Karp_00929	Kato_01951	TA686_00836	UT176_01168	UT76-HP_00873
group_6033	33	DNA translocase FtsK	FtsK		Boryong_00894	Gilliam_01256	Ikeda_00430	Karp_01269	Kato_01542	TA686_00583	UT176_01646	UT76-HP_01670
group_5682	33	hypothetical protein			Boryong_00895	Gilliam_01257	Ikeda_00429	Karp_01270	Kato_01541	TA686_00584	UT176_01647	UT76-HP_01669
group_7304	33	energy-dependent translational throttle protein EttA	EttA		Boryong_00896	Gilliam_01258	Ikeda_00428	Karp_01271	Kato_01540	TA686_00585	UT176_01648	UT76-HP_01668
group_5348	33	hypothetical protein			Boryong_00897	Gilliam_01259	Ikeda_00427	Karp_01272	Kato_01539	TA686_00586	UT176_01649	UT76-HP_01667
group_6064	34	alpha/beta hydrolase			Boryong_01286	Gilliam_01621	Ikeda_00655	Karp_01105	Kato_01727	TA686_00811	UT176_01536	UT76-HP_00785
group_5701	34	iron-sulfur-binding protein			Boryong_01285	Gilliam_01620	Ikeda_00654	Karp_01106	Kato_01726	TA686_00812	UT176_01535	UT76-HP_00784
group_5400	34	aminotransferase class V-fold PLP-dependent enzyme			Boryong_01284	Gilliam_01619	Ikeda_00653	Karp_01107	Kato_01725	TA686_00813	UT176_01534	UT76-HP_00783
group_6063	34	cysteine desulfurase			Boryong_01283	Gilliam_01618	Ikeda_00652	Karp_01108	Kato_01724	TA686_00814	UT176_01533	UT76-HP_00782
group_5868	34	iron-sulfur cluster scaffold-like protein			Boryong_01282	Gilliam_01617	Ikeda_00651	Karp_01109	Kato_01723	TA686_00815	UT176_01532	UT76-HP_00781
group_6062	34	iron-sulfur cluster assembly accessory protein			Boryong_01281	Gilliam_01616	Ikeda_00650	Karp_01110	Kato_01722	TA686_00816	UT176_01531	UT76-HP_00780
group_5564	34	co-chaperone HscB	HscB		Boryong_01280	Gilliam_01615	Ikeda_00649	Karp_01111	Kato_01721	TA686_00817	UT176_01530	UT76-HP_00779
group_5867	34	molecular chaperone HscA	HscA		Boryong_01279	Gilliam_01614	Ikeda_00648	Karp_01112	Kato_01720	TA686_00818	UT176_01529	UT76-HP_00778
group_5563	34	(2Fe-2S) ferredoxin			Boryong_01278	Gilliam_01613	Ikeda_00647	Karp_01113	Kato_01719	TA686_00819	UT176_01528	UT76-HP_00777
group_6072	35	electron transporter			Boryong_01395	Gilliam_00196	Ikeda_01076	Karp_01763	Kato_00913	TA686_02251	UT176_01154	UT76-HP_01631
group_6074	36	single-stranded DNA-binding protein			Boryong_01420	Gilliam_01983	Ikeda_00830	Karp_01239	Kato_01364	TA686_01786	UT176_01802	UT76-HP_01743
group_5704	36	hypothetical protein			Boryong_01419	Gilliam_01982	Ikeda_00831	Karp_01240	Kato_01363	TA686_01785	UT176_01803	UT76-HP_01742
group_6078	37	malate dehydrogenase	Mdh		Boryong_01520	Gilliam_01526	Ikeda_00663	Karp_01409	Kato_01734	TA686_02541	UT176_01450	UT76-HP_01425
group_6077	37	permease			Boryong_01519	Gilliam_01527	Ikeda_00664	Karp_01410	Kato_01735	TA686_02540	UT176_01451	UT76-HP_01426
group_5484	37	hypothetical protein			Boryong_01518	Gilliam_01528	Ikeda_00665	Karp_01411	Kato_01736	TA686_02539	UT176_01452	UT76-HP_01427
group_6083	38	cytochrome b	CybB		Boryong_01614	Gilliam_02691	Ikeda_00819	Karp_01467	Kato_01374	TA686_00793	UT176_01660	UT76-HP_01121
group_5878	38	ubiquinol-cytochrome c reductase iron-sulfur subunit	PetA		Boryong_01613	Gilliam_02690	Ikeda_00820	Karp_01468	Kato_01373	TA686_00792	UT176_01661	UT76-HP_01120
group_5486	38	hypothetical protein			Boryong_01612	Gilliam_02689	Ikeda_00821	Karp_01469	Kato_01372	TA686_00791	UT176_01662	UT76-HP_01119
group_5877	38	heme exporter protein B	CcmB		Boryong_01611	Gilliam_02688	Ikeda_00822	Karp_01470	Kato_01371	TA686_00790	UT176_01663	UT76-HP_01118
group_5709	38	cytochrome c biogenesis protein CcmA	CcmA		Boryong_01610	Gilliam_02687	Ikeda_00823	Karp_01471	Kato_01370	TA686_00789	UT176_01664	UT76-HP_01117
group_6087	39	2-hydroxyacid dehydrogenase			Boryong_01640	Gilliam_01666	Ikeda_00937	Karp_01014	Kato_01984	TA686_00725	UT176_01415	UT76-HP_00996
group_7914	39	cation:proton antiporter			Boryong_01639	Gilliam_01665	Ikeda_00938	Karp_01015	Kato_01985	TA686_00726	UT176_01414	UT76-HP_00995
group_6086	39	cation:proton antiporter			Boryong_01638	Gilliam_01664	Ikeda_00939	Karp_01016	Kato_01986	TA686_00727	UT176_01413	UT76-HP_00994
group_5883	39	sodium:proton antiporter			Boryong_01637	Gilliam_01663	Ikeda_00940	Karp_01017	Kato_01987	TA686_00728	UT176_01412	UT76-HP_00993
group_5710	39	sodium:proton antiporter			Boryong_01636	Gilliam_01662	Ikeda_00941	Karp_01018	Kato_01988	TA686_00729	UT176_01411	UT76-HP_00992
group_8081	39	sodium:proton antiporter			Boryong_01635	Gilliam_01661	Ikeda_00942	Karp_01019	Kato_01989	TA686_00730	UT176_01410	UT76-HP_00991
group_6098	40	hypothetical protein			Boryong_01851	Gilliam_01422	Ikeda_01037	Karp_02217	Kato_00953	TA686_01496	UT176_01371	UT76-HP_01595
group_6107	41	S26 family signal peptidase			Boryong_01941	Gilliam_00952	Ikeda_02205	Karp_00806	Kato_02077	TA686_00272	UT176_00890	UT76-HP_02017
group_6108	41	ribonuclease III	Rnc		Boryong_01942	Gilliam_00953	Ikeda_02204	Karp_00807	Kato_02076	TA686_00273	UT176_00889	UT76-HP_02016
group_6121	42	nucleoside-diphosphate kinase	Ndk		Boryong_02109	Gilliam_00855	Ikeda_02149	Karp_02170	Kato_00743	TA686_01081	UT176_01940	UT76-HP_00186
group_6122	43	hypothetical protein			Boryong_02132	Gilliam_01567	Ikeda_00791	Karp_01397	Kato_01402	TA686_02328	UT176_01708	UT76-HP_01343
group_6132	44	phospholipase D family protein			Boryong_02222	Gilliam_00612	Ikeda_00567	Karp_01146	Kato_01485	TA686_01628	UT176_01487	UT76-HP_01062
group_6754	45	elongation factor 4	IepA		Boryong_01410	Gilliam_02108	Ikeda_00834	Karp_01242	Kato_01360	TA686_01368	UT176_01301	UT76-HP_01739
group_5874	45	peptide chain release factor 1	PrfA		Boryong_01409	Gilliam_02107	Ikeda_00835	Karp_01243	Kato_01359	TA686_01367	UT176_01302	UT76-HP_01738
group_7286	46	DNA-binding protein			Boryong_00490	Gilliam_00721	Ikeda_00027	Karp_02417	Kato_02102	TA686_00757	UT176_00621	UT76-HP_01986
surA	46	Chaperone SurA	SurA		Boryong_00489	Gilliam_00720	Ikeda_00028	Karp_02418	Kato_02101	TA686_00758	UT176_00620	UT76-HP_01985
group_6007	46	16S rRNA (adenine(1518)-N(6)/adenine(1519)-N(6))- dimethyltransferase			Boryong_00488	Gilliam_00719	Ikeda_00029	Karp_02419	Kato_02100	TA686_00759	UT176_00619	UT76-HP_01984
group_5824	46	DNA recombination protein RmuC	RmuC		Boryong_00487	Gilliam_00718	Ikeda_00030	Karp_02420	Kato_02099	TA686_00760	UT176_00618	UT76-HP_01983
group_5650	46	zinc metalloprotease			Boryong_00486	Gilliam_00717	Ikeda_00031	Karp_02421	Kato_02098	TA686_00761	UT176_00617	UT76-HP_01982
group_5539	46	outer membrane protein assembly factor BamA	BamA		Boryong_00485	Gilliam_00716	Ikeda_00032	Karp_02422	Kato_02097	TA686_00762	UT176_00616	UT76-HP_01981
group_5649	46	thiol reductase thioredoxin			Boryong_00484	Gilliam_00715	Ikeda_00033	Karp_02423	Kato_02096	TA686_00763	UT176_00615	UT76-HP_01980
group_7769	47	thioredoxin-disulfide reductase	TrxB		Boryong_00020	Gilliam_00024	Ikeda_01757	Karp_00011	Kato_00071	TA686_02375	UT176_00364	UT76-HP_00026
group_7112	47	permease			Boryong_00021	Gilliam_00025	Ikeda_01758	Karp_00012	Kato_00070	TA686_02376	UT176_00363	UT76-HP_00025
group_5621	47	translocation protein TolB	TolB		Boryong_00022	Gilliam_00026	Ikeda_01759	Karp_00013	Kato_00069	TA686_02377	UT176_00362	UT76-HP_00024
group_5775	47	dihydrolipoyl dehydrogenase	IpdA		Boryong_00023	Gilliam_00027	Ikeda_01760	Karp_00014	Kato_00068	TA686_02378	UT176_00361	UT76-HP_00023
group_5425	47	SAM-dependent methyltransferase			Boryong_00024	Gilliam_00028	Ikeda_01761	Karp_00015	Kato_00067	TA686_02379	UT176_00360	UT76-HP_00022
group_5426	47	hypothetical protein			Boryong_00025	Gilliam_00029	Ikeda_01762	Karp_00016	Kato_00066	TA686_02380	UT176_00359	UT76-HP_00021
group_7894	48	type I methionyl aminopeptidase	Map		Boryong_01573	Gilliam_01947	Ikeda_00420	Karp_01288	Kato_01532	TA686_00765	UT176_01751	UT76-HP_01652
group_7905	49	ubiquinone biosynthesis protein UbiB	UbiB		Boryong_01795	Gilliam_02198	Ikeda_00705	Karp_01872	Kato_01873	TA686_00284	UT176_01700	UT76-HP_01485
group_5580	49	ubiquinone biosynthesis protein	UbiJ		Boryong_01796	Gilliam_02197	Ikeda_00704	Karp_01873	Kato_01872	TA686_00283	UT176_01701	UT76-HP_01486
group_6093	49	ribosome maturation factor			Boryong_01797	Gilliam_02196	Ikeda_00703	Karp_01874	Kato_01871	TA686_00282	UT176_01702	UT76-HP_01487
group_6094	49	transcription termination/antitermination protein NusA	NusA		Boryong_01798	Gilliam_02195	Ikeda_00702	Karp_01875	Kato_01870	TA686_00281	UT176_01703	UT76-HP_01488
group_5889	49	translation initiation factor IF-2	InfB		Boryong_01799	Gilliam_02194	Ikeda_00701	Karp_01876	Kato_01869	TA686_00280	UT176_01704	UT76-HP_01489
group_7895	49	ribosome-binding factor A	RbfA		Boryong_01800	Gilliam_02193	Ikeda_00700	Karp_01877	Kato_01868	TA686_00279	UT176_01705	UT76-HP_01490
group_7960	50	preprotein translocase subunit YajC	YajC		Boryong_02000	Gilliam_00087	Ikeda_01330	Karp_00223	Kato_00152	TA686_02313	UT176_00845	UT76-HP_00576
group_6110	50	protein translocase subunit SecD	SecD		Boryong_02001	Gilliam_00088	Ikeda_01331	Karp_00224	Kato_00153	TA686_02312	UT176_00846	UT76-HP_00575
group_8117	51	peptidase S66			Boryong_00304	Gilliam_00580	Ikeda_01592	Karp_00511	Kato_00468	TA686_01761	UT176_00261	UT76-HP_00436

## Sheet: Supp Data 3 Conserved operons
Description: This sheet shows conserved operons identified in both Karp and UT176.
'gene_name’ represents a gene name derived from the Genbank annotation.
'predicted_gene’ is a gene name predicted by EggNOG-mapper.
'gene_function’ describes a gene product retrieved from Genbank annotation.
If an identified operon was also identified in the comparative genomics analyses (Batty et al 2018), the column ‘Islands’ defines a number of the island described in conserved islands sheet.
locus_tag_UT176	gene_name_UT176	predicted_gene_UT176	gene_function_UT176	locus_tag_Karp	gene_name_Karp	predicted_gene_Karp	gene_function_Karp	Islands
UT176_00001		DNAA	chromosomal replication initiation protein DnaA	Karp_00001		DNAA	chromosomal replication initiation protein DnaA
UT176_00002		DNAN	DNA polymerase III subunit beta	Karp_00002		DNAN	DNA polymerase III subunit beta
locus_tag_UT176	gene_name_UT176	predicted_gene_UT176	gene_function_UT176	locus_tag_Karp	gene_name_Karp	predicted_gene_Karp	gene_function_Karp
UT176_00003		VIRB8	type VI secretion protein	Karp_00003		VIRB8	type VI secretion protein
UT176_00004		VIRB9	P-type conjugative transfer protein VirB9	Karp_00004		VIRB9	P-type conjugative transfer protein VirB9
UT176_00005		VIRB10	type VI secretion protein	Karp_00005		VIRB10	type VI secretion protein
UT176_00006		VIRB11	type VI secretion protein	Karp_00006		VIRB11	type VI secretion protein
UT176_00007		VIRD4	type IV secretion system protein VirD4	Karp_00007		VIRD4	type IV secretion system protein VirD4
locus_tag_UT176	gene_name_UT176	predicted_gene_UT176	gene_function_UT176	locus_tag_Karp	gene_name_Karp	predicted_gene_Karp	gene_function_Karp
UT176_00033		NRDB	ribonucleotide-diphosphate reductase subunit beta	Karp_00400		NRDB	ribonucleotide-diphosphate reductase subunit beta
UT176_00034		NRDA	ribonucleotide-diphosphate reductase subunit alpha	Karp_00399		NRDA	ribonucleotide-diphosphate reductase subunit alpha
locus_tag_UT176	gene_name_UT176	predicted_gene_UT176	gene_function_UT176	locus_tag_Karp	gene_name_Karp	predicted_gene_Karp	gene_function_Karp
UT176_00052			hypothetical protein	Karp_01660			hypothetical protein
UT176_00053			conjugative transfer protein	Karp_01661			conjugative transfer protein
UT176_00054			hypothetical protein	Karp_01662			hypothetical protein
locus_tag_UT176	gene_name_UT176	predicted_gene_UT176	gene_function_UT176	locus_tag_Karp	gene_name_Karp	predicted_gene_Karp	gene_function_Karp
UT176_00064			conjugal transfer protein	Karp_01312			conjugal transfer protein
UT176_00065		TRAH	conjugal transfer protein TraH	Karp_01311		TRAH	conjugal transfer protein TraH
locus_tag_UT176	gene_name_UT176	predicted_gene_UT176	gene_function_UT176	locus_tag_Karp	gene_name_Karp	predicted_gene_Karp	gene_function_Karp
UT176_00087			ankyrin	Karp_01418			ankyrin
UT176_00088			(p)pGpp hydrolase	Karp_01417			(p)pGpp hydrolase
locus_tag_UT176	gene_name_UT176	predicted_gene_UT176	gene_function_UT176	locus_tag_Karp	gene_name_Karp	predicted_gene_Karp	gene_function_Karp	Island number
UT176_00113			hypothetical protein	Karp_00239			hypothetical protein	31
UT176_00114		RADC	hypothetical protein	Karp_00240		RADC	hypothetical protein	31
locus_tag_UT176	gene_name_UT176	predicted_gene_UT176	gene_function_UT176	locus_tag_Karp	gene_name_Karp	predicted_gene_Karp	gene_function_Karp	Island number
UT176_00115		RPSL	30S ribosomal protein S12	Karp_00241		RPSL	30S ribosomal protein S12	31
UT176_00116		RPSG	30S ribosomal protein S7	Karp_00242		RPSG	30S ribosomal protein S7	31
UT176_00117		FUSA	elongation factor G	Karp_00243		FUSA	elongation factor G	31
locus_tag_UT176	gene_name_UT176	predicted_gene_UT176	gene_function_UT176	locus_tag_Karp	gene_name_Karp	predicted_gene_Karp	gene_function_Karp
UT176_00129		CTAB	protoheme IX farnesyltransferase	Karp_00265		CTAB	protoheme IX farnesyltransferase
UT176_00130		CTAD	cytochrome c oxidase subunit I	Karp_00266		CTAD	cytochrome c oxidase subunit I
locus_tag_UT176	gene_name_UT176	predicted_gene_UT176	gene_function_UT176	locus_tag_Karp	gene_name_Karp	predicted_gene_Karp	gene_function_Karp
UT176_00132		RPLY	50S ribosomal protein L25/general stress protein Ctc	Karp_00268		RPLY	50S ribosomal protein L25/general stress protein Ctc
UT176_00133		PTH	aminoacyl-tRNA hydrolase	Karp_00269		PTH	aminoacyl-tRNA hydrolase
UT176_00134		YCHF	GTP-binding protein YchF	Karp_00270		YCHF	GTP-binding protein YchF
locus_tag_UT176	gene_name_UT176	predicted_gene_UT176	gene_function_UT176	locus_tag_Karp	gene_name_Karp	predicted_gene_Karp	gene_function_Karp
UT176_00153		HFLK	HflK protein	Karp_00283		HFLK	HflK protein
UT176_00154		HFLC	protease modulator HflC	Karp_00284		HFLC	protease modulator HflC
UT176_00155		MUCD	serine protease	Karp_00285		MUCD	serine protease
locus_tag_UT176	gene_name_UT176	predicted_gene_UT176	gene_function_UT176	locus_tag_Karp	gene_name_Karp	predicted_gene_Karp	gene_function_Karp
UT176_00158		TRXB	ferredoxin--NADP(+) reductase	Karp_00288		TRXB	ferredoxin--NADP(+) reductase
UT176_00159		FOLD	bifunctional methylenetetrahydrofolate dehydrogenase/methenyltetrahydrofolate cyclohydrolase	Karp_00289		FOLD	bifunctional methylenetetrahydrofolate dehydrogenase/methenyltetrahydrofolate cyclohydrolase
locus_tag_UT176	gene_name_UT176	predicted_gene_UT176	gene_function_UT176	locus_tag_Karp	gene_name_Karp	predicted_gene_Karp	gene_function_Karp
UT176_00160		ERUM8310	hypothetical protein	Karp_00290		ERUM8310	hypothetical protein
UT176_00161		TOPA	DNA topoisomerase I	Karp_00291		TOPA	DNA topoisomerase I
locus_tag_UT176	gene_name_UT176	predicted_gene_UT176	gene_function_UT176	locus_tag_Karp	gene_name_Karp	predicted_gene_Karp	gene_function_Karp
UT176_00165		FMT	methionyl-tRNA formyltransferase	Karp_00295		FMT	methionyl-tRNA formyltransferase
UT176_00166		DEF	peptide deformylase	Karp_00296		DEF	peptide deformylase
locus_tag_UT176	gene_name_UT176	predicted_gene_UT176	gene_function_UT176	locus_tag_Karp	gene_name_Karp	predicted_gene_Karp	gene_function_Karp
UT176_00173		TRAH	conjugative transfer protein TraH	Karp_00381		TRAH	conjugative transfer protein TraH
UT176_00174		TRAU	conjugative transfer protein	Karp_00380		TRAU	conjugative transfer protein
UT176_00175		TRAU	conjugal transfer protein	Karp_00379		TRAU	conjugal transfer protein
locus_tag_UT176	gene_name_UT176	predicted_gene_UT176	gene_function_UT176	locus_tag_Karp	gene_name_Karp	predicted_gene_Karp	gene_function_Karp
UT176_00180		TTG2B	ABC transporter permease	Karp_00374		TTG2B	ABC transporter permease
UT176_00181		MKL	organic solvent ABC transporter ATP-binding protein	Karp_00373		MKL	organic solvent ABC transporter ATP-binding protein
locus_tag_UT176	gene_name_UT176	predicted_gene_UT176	gene_function_UT176	locus_tag_Karp	gene_name_Karp	predicted_gene_Karp	gene_function_Karp	Island number
UT176_00185		AMPG1	MFS transporter permease	Karp_00351		AMPG1	MFS transporter permease	20
UT176_00186			sodium:pantothenate symporter	Karp_00352			sodium:pantothenate symporter	20
locus_tag_UT176	gene_name_UT176	predicted_gene_UT176	gene_function_UT176	locus_tag_Karp	gene_name_Karp	predicted_gene_Karp	gene_function_Karp
UT176_00199		CCME	cytochrome c biogenesis protein CcmE	Karp_00369		CCME	cytochrome c biogenesis protein CcmE
UT176_00200			hypothetical protein	Karp_00370			hypothetical protein
UT176_00201		RUVX	Holliday junction resolvase RuvX	Karp_00371		RUVX	Holliday junction resolvase RuvX
UT176_00202		RECJ	single-stranded-DNA-specific exonuclease RecJ	Karp_00372		RECJ	single-stranded-DNA-specific exonuclease RecJ
locus_tag_UT176	gene_name_UT176	predicted_gene_UT176	gene_function_UT176	locus_tag_Karp	gene_name_Karp	predicted_gene_Karp	gene_function_Karp
UT176_00214			hypothetical protein	Karp_01942			hypothetical protein
UT176_00215			conjugative transfer protein	Karp_01941			conjugative transfer protein
UT176_00216			hypothetical protein	Karp_01940			hypothetical protein
locus_tag_UT176	gene_name_UT176	predicted_gene_UT176	gene_function_UT176	locus_tag_Karp	gene_name_Karp	predicted_gene_Karp	gene_function_Karp
UT176_00264		VALS	valine--tRNA ligase	Karp_00508		VALS	valine--tRNA ligase
UT176_00265		DNAE	DNA polymerase III subunit alpha	Karp_00507		DNAE	DNA polymerase III subunit alpha
locus_tag_UT176	gene_name_UT176	predicted_gene_UT176	gene_function_UT176	locus_tag_Karp	gene_name_Karp	predicted_gene_Karp	gene_function_Karp
UT176_00267		UPPS	UDP pyrophosphate synthase	Karp_00505		UPPS	UDP pyrophosphate synthase
UT176_00268		CDSA	phosphatidate cytidylyltransferase	Karp_00504		CDSA	phosphatidate cytidylyltransferase
UT176_00269	ftsB		Cell division protein FtsB	Karp_00503	ftsB		Cell division protein FtsB
UT176_00270		RND	3'-5' exonuclease	Karp_00502		RND	3'-5' exonuclease
locus_tag_UT176	gene_name_UT176	predicted_gene_UT176	gene_function_UT176	locus_tag_Karp	gene_name_Karp	predicted_gene_Karp	gene_function_Karp
UT176_00277			50S ribosomal protein L34	Karp_00455			50S ribosomal protein L34
UT176_00278			ribonuclease P	Karp_00454			ribonuclease P
locus_tag_UT176	gene_name_UT176	predicted_gene_UT176	gene_function_UT176	locus_tag_Karp	gene_name_Karp	predicted_gene_Karp	gene_function_Karp
UT176_00281	glyA	GLYA	serine hydroxymethyltransferase	Karp_00452	glyA	GLYA	serine hydroxymethyltransferase
UT176_00282		GYRA	DNA gyrase subunit A	Karp_00451		GYRA	DNA gyrase subunit A
locus_tag_UT176	gene_name_UT176	predicted_gene_UT176	gene_function_UT176	locus_tag_Karp	gene_name_Karp	predicted_gene_Karp	gene_function_Karp
UT176_00289		TRUB	tRNA pseudouridine(55) synthase	Karp_00332		TRUB	tRNA pseudouridine(55) synthase
UT176_00290		RPSO	30S ribosomal protein S15	Karp_00331		RPSO	30S ribosomal protein S15
locus_tag_UT176	gene_name_UT176	predicted_gene_UT176	gene_function_UT176	locus_tag_Karp	gene_name_Karp	predicted_gene_Karp	gene_function_Karp
UT176_00297		ERUM1600	hypothetical protein	Karp_00324		ERUM1600	hypothetical protein
UT176_00298		ILES	isoleucine--tRNA ligase	Karp_00323		ILES	isoleucine--tRNA ligase
locus_tag_UT176	gene_name_UT176	predicted_gene_UT176	gene_function_UT176	locus_tag_Karp	gene_name_Karp	predicted_gene_Karp	gene_function_Karp
UT176_00302		SUCC	succinyl-CoA ligase subunit beta	Karp_00319		SUCC	succinyl-CoA ligase subunit beta
UT176_00303		SUCD	succinyl-CoA synthetase subunit alpha	Karp_00318		SUCD	succinyl-CoA synthetase subunit alpha
locus_tag_UT176	gene_name_UT176	predicted_gene_UT176	gene_function_UT176	locus_tag_Karp	gene_name_Karp	predicted_gene_Karp	gene_function_Karp
UT176_00305		ADDB	hypothetical protein	Karp_00315		ADDB	hypothetical protein
UT176_00306			hypothetical protein	Karp_00314			hypothetical protein
UT176_00307		MNHE	sodium:proton antiporter	Karp_00313		MNHE	sodium:proton antiporter
locus_tag_UT176	gene_name_UT176	predicted_gene_UT176	gene_function_UT176	locus_tag_Karp	gene_name_Karp	predicted_gene_Karp	gene_function_Karp
UT176_00310		COQ7	ubiquinone biosynthesis protein UbiB	Karp_00310		COQ7	ubiquinone biosynthesis protein UbiB
UT176_00311		DSBB	disulfide bond formation protein B	Karp_00309		DSBB	disulfide bond formation protein B
locus_tag_UT176	gene_name_UT176	predicted_gene_UT176	gene_function_UT176	locus_tag_Karp	gene_name_Karp	predicted_gene_Karp	gene_function_Karp
UT176_00314		SECG	preprotein translocase subunit SecG	Karp_00306		SECG	preprotein translocase subunit SecG
UT176_00315		TPIA	triose-phosphate isomerase	Karp_00305		TPIA	triose-phosphate isomerase
locus_tag_UT176	gene_name_UT176	predicted_gene_UT176	gene_function_UT176	locus_tag_Karp	gene_name_Karp	predicted_gene_Karp	gene_function_Karp
UT176_00379		ZNUB	zinc ABC transporter permease	Karp_00580		ZNUB	zinc ABC transporter permease
UT176_00380		ZNUC	zinc ABC transporter ATP-binding protein	Karp_00579		ZNUC	zinc ABC transporter ATP-binding protein
locus_tag_UT176	gene_name_UT176	predicted_gene_UT176	gene_function_UT176	locus_tag_Karp	gene_name_Karp	predicted_gene_Karp	gene_function_Karp
UT176_00381			nucleoid-associated protein, YbaB/EbfC family	Karp_00578			nucleoid-associated protein, YbaB/EbfC family
UT176_00382		DNAX	DNA polymerase III subunit gamma/tau	Karp_00577		DNAX	DNA polymerase III subunit gamma/tau
locus_tag_UT176	gene_name_UT176	predicted_gene_UT176	gene_function_UT176	locus_tag_Karp	gene_name_Karp	predicted_gene_Karp	gene_function_Karp
UT176_00430		RPME	50S ribosomal protein L31	Karp_00616		RPME	50S ribosomal protein L31
UT176_00431		RPMB	50S ribosomal protein L28	Karp_00617		RPMB	50S ribosomal protein L28
locus_tag_UT176	gene_name_UT176	predicted_gene_UT176	gene_function_UT176	locus_tag_Karp	gene_name_Karp	predicted_gene_Karp	gene_function_Karp
UT176_00432		SAM	EamA family transporter	Karp_00618		SAM	EamA family transporter
UT176_00433		PROP1	MFS transporter	Karp_00619		PROP1	MFS transporter
locus_tag_UT176	gene_name_UT176	predicted_gene_UT176	gene_function_UT176	locus_tag_Karp	gene_name_Karp	predicted_gene_Karp	gene_function_Karp
UT176_00435		PBPE	penicillin-binding protein 4	Karp_00621		PBPE	penicillin-binding protein 4
UT176_00436		ASPS	aspartate--tRNA(Asp/Asn) ligase	Karp_00622		ASPS	aspartate--tRNA(Asp/Asn) ligase
locus_tag_UT176	gene_name_UT176	predicted_gene_UT176	gene_function_UT176	locus_tag_Karp	gene_name_Karp	predicted_gene_Karp	gene_function_Karp
UT176_00439		RPLL	50S ribosomal protein L7/L12	Karp_00625		RPLL	50S ribosomal protein L7/L12
UT176_00440		RPLJ	50S ribosomal protein L10	Karp_00626		RPLJ	50S ribosomal protein L10
UT176_00441		RPLA	50S ribosomal protein L1	Karp_00627		RPLA	50S ribosomal protein L1
UT176_00442		RPLK	50S ribosomal protein L11	Karp_00628		RPLK	50S ribosomal protein L11
UT176_00443		NUSG	transcription termination/antitermination factor NusG	Karp_00629		NUSG	transcription termination/antitermination factor NusG
locus_tag_UT176	gene_name_UT176	predicted_gene_UT176	gene_function_UT176	locus_tag_Karp	gene_name_Karp	predicted_gene_Karp	gene_function_Karp
UT176_00449		ISPZ	septation protein A	Karp_00635		ISPZ	septation protein A
UT176_00450		GALF_0864	iron permease	Karp_00636		GALF_0864	iron permease
UT176_00451		BMUL_2982	hypothetical protein	Karp_00637		BMUL_2982	hypothetical protein
locus_tag_UT176	gene_name_UT176	predicted_gene_UT176	gene_function_UT176	locus_tag_Karp	gene_name_Karp	predicted_gene_Karp	gene_function_Karp
UT176_00454	glnQ	GLNQ	ABC transporter ATP-binding protein	Karp_00640	glnQ	GLNQ	ABC transporter ATP-binding protein
UT176_00455		YECS	arginine ABC transporter permease	Karp_00641		YECS	arginine ABC transporter permease
locus_tag_UT176	gene_name_UT176	predicted_gene_UT176	gene_function_UT176	locus_tag_Karp	gene_name_Karp	predicted_gene_Karp	gene_function_Karp
UT176_00530			TPR repeat-containing protein 08	Karp_01761			TPR repeat-containing protein 08
UT176_00531			TPR repeat-containing protein 06_01	Karp_01760			TPR repeat-containing protein 06_01
locus_tag_UT176	gene_name_UT176	predicted_gene_UT176	gene_function_UT176	locus_tag_Karp	gene_name_Karp	predicted_gene_Karp	gene_function_Karp	Island number
UT176_00568		FTSI	penicillin-binding protein	Karp_00046		FTSI	penicillin-binding protein	3
UT176_00569		MURE	UDP-N-acetylmuramoyl-L-alanyl-D-glutamate--2, 6-diaminopimelate ligase	Karp_00045		MURE	UDP-N-acetylmuramoyl-L-alanyl-D-glutamate--2, 6-diaminopimelate ligase	3
UT176_00570		MURF	UDP-N-acetylmuramoylalanyl-D-glutamyl-2, 6-diaminopimelate--D-alanyl-D-alanine ligase	Karp_00044		MURF	UDP-N-acetylmuramoylalanyl-D-glutamyl-2, 6-diaminopimelate--D-alanyl-D-alanine ligase	3
UT176_00571		MRAY	phospho-N-acetylmuramoyl-pentapeptide- transferase	Karp_00043		MRAY	phospho-N-acetylmuramoyl-pentapeptide- transferase	3
locus_tag_UT176	gene_name_UT176	predicted_gene_UT176	gene_function_UT176	locus_tag_Karp	gene_name_Karp	predicted_gene_Karp	gene_function_Karp	Island number
UT176_00615		TRXA	thiol reductase thioredoxin	Karp_02423		TRXA	thiol reductase thioredoxin	46
UT176_00616		BAMA	outer membrane protein assembly factor BamA	Karp_02422		BAMA	outer membrane protein assembly factor BamA	46
UT176_00617		RSEP	zinc metalloprotease	Karp_02421		RSEP	zinc metalloprotease	46
locus_tag_UT176	gene_name_UT176	predicted_gene_UT176	gene_function_UT176	locus_tag_Karp	gene_name_Karp	predicted_gene_Karp	gene_function_Karp
UT176_00623		ZNUA	zinc ABC transporter substrate-binding protein	Karp_02415		ZNUA	zinc ABC transporter substrate-binding protein
UT176_00624		PCNB	poly(A) polymerase	Karp_02414		PCNB	poly(A) polymerase
locus_tag_UT176	gene_name_UT176	predicted_gene_UT176	gene_function_UT176	locus_tag_Karp	gene_name_Karp	predicted_gene_Karp	gene_function_Karp
UT176_00626		ADDA	ATP-dependent DNA helicase UvrD	Karp_02412		ADDA	ATP-dependent DNA helicase UvrD
UT176_00627		SIXA	phosphohistidine phosphatase	Karp_02411		SIXA	phosphohistidine phosphatase
locus_tag_UT176	gene_name_UT176	predicted_gene_UT176	gene_function_UT176	locus_tag_Karp	gene_name_Karp	predicted_gene_Karp	gene_function_Karp
UT176_00628		DAPB	dihydrodipicolinate reductase	Karp_02410		DAPB	dihydrodipicolinate reductase
UT176_00629		GLNH	amino acid ABC transporter substrate-binding protein	Karp_02409		GLNH	amino acid ABC transporter substrate-binding protein
locus_tag_UT176	gene_name_UT176	predicted_gene_UT176	gene_function_UT176	locus_tag_Karp	gene_name_Karp	predicted_gene_Karp	gene_function_Karp
UT176_00633		ERA	GTPase Era	Karp_02404		ERA	GTPase Era
UT176_00634			hypothetical protein	Karp_02403			hypothetical protein
locus_tag_UT176	gene_name_UT176	predicted_gene_UT176	gene_function_UT176	locus_tag_Karp	gene_name_Karp	predicted_gene_Karp	gene_function_Karp	Island number
UT176_00640		MNME	tRNA uridine-5-carboxymethylaminomethyl(34) synthesis GTPase MnmE	Karp_02530		MNME	tRNA uridine-5-carboxymethylaminomethyl(34) synthesis GTPase MnmE	25
UT176_00641		XERC	recombinase XerC	Karp_02531		XERC	recombinase XerC	25
UT176_00642		DKSA	RNA polymerase-binding protein DksA	Karp_02532		DKSA	RNA polymerase-binding protein DksA	25
UT176_00643		PPA	inorganic pyrophosphatase	Karp_02533		PPA	inorganic pyrophosphatase	25
UT176_00644		HOLB	DNA polymerase III subunit delta'	Karp_02534		HOLB	DNA polymerase III subunit delta'	25
UT176_00645		RLUC	ribosomal large subunit pseudouridine synthase	Karp_02535		RLUC	ribosomal large subunit pseudouridine synthase	25
locus_tag_UT176	gene_name_UT176	predicted_gene_UT176	gene_function_UT176	locus_tag_Karp	gene_name_Karp	predicted_gene_Karp	gene_function_Karp	Island number
UT176_00659			tRNA (adenosine(37)-N6)-threonylcarbamoyltransferase complex dimerization subunit type 1 TsaB	Karp_02396			tRNA (adenosine(37)-N6)-threonylcarbamoyltransferase complex dimerization subunit type 1 TsaB	7
UT176_00660		SUHB	extragenic suppressor protein SuhB	Karp_02395		SUHB	extragenic suppressor protein SuhB	7
UT176_00661		EFP	elongation factor P	Karp_02394		EFP	elongation factor P	7
locus_tag_UT176	gene_name_UT176	predicted_gene_UT176	gene_function_UT176	locus_tag_Karp	gene_name_Karp	predicted_gene_Karp	gene_function_Karp	Island number
UT176_00663		PROS	proline--tRNA ligase	Karp_02392		PROS	proline--tRNA ligase	7
UT176_00664			hypothetical protein	Karp_02391			hypothetical protein	7
UT176_00665		PGK	phosphoglycerate kinase	Karp_02390		PGK	phosphoglycerate kinase	7
UT176_00666		EPD	type I glyceraldehyde-3-phosphate dehydrogenase	Karp_02389		EPD	type I glyceraldehyde-3-phosphate dehydrogenase	7
locus_tag_UT176	gene_name_UT176	predicted_gene_UT176	gene_function_UT176	locus_tag_Karp	gene_name_Karp	predicted_gene_Karp	gene_function_Karp	Island number
UT176_00667		VIRB4	virB4 protein precursor	Karp_02388		VIRB4	virB4 protein precursor	7
UT176_00668			hypothetical protein	Karp_02387			hypothetical protein	7
locus_tag_UT176	gene_name_UT176	predicted_gene_UT176	gene_function_UT176	locus_tag_Karp	gene_name_Karp	predicted_gene_Karp	gene_function_Karp
UT176_00677			transposase	Karp_02385			transposase
UT176_00678		SMI_1148	IS5 family transposase ISOt6	Karp_02384		SMI_1148	IS5 family transposase ISOt6
locus_tag_UT176	gene_name_UT176	predicted_gene_UT176	gene_function_UT176	locus_tag_Karp	gene_name_Karp	predicted_gene_Karp	gene_function_Karp
UT176_00679		MSBA	ATP-binding protein	Karp_02383		MSBA	ATP-binding protein
UT176_00680		CYAY	iron donor protein CyaY	Karp_02382			iron donor protein CyaY
locus_tag_UT176	gene_name_UT176	predicted_gene_UT176	gene_function_UT176	locus_tag_Karp	gene_name_Karp	predicted_gene_Karp	gene_function_Karp	Island number
UT176_00686		SDHC	succinate dehydrogenase, cytochrome b556 subunit	Karp_02375		SDHC	succinate dehydrogenase, cytochrome b556 subunit	30
UT176_00687		SDHD	succinate dehydrogenase, hydrophobic membrane anchor protein	Karp_02374		SDHD	succinate dehydrogenase, hydrophobic membrane anchor protein	30
locus_tag_UT176	gene_name_UT176	predicted_gene_UT176	gene_function_UT176	locus_tag_Karp	gene_name_Karp	predicted_gene_Karp	gene_function_Karp	Island number
UT176_00688		SDHA	succinate dehydrogenase flavoprotein subunit	Karp_02373		SDHA	succinate dehydrogenase flavoprotein subunit	30
UT176_00689		SDHB	succinate dehydrogenase iron-sulfur subunit	Karp_02372		SDHB	succinate dehydrogenase iron-sulfur subunit	30
locus_tag_UT176	gene_name_UT176	predicted_gene_UT176	gene_function_UT176	locus_tag_Karp	gene_name_Karp	predicted_gene_Karp	gene_function_Karp
UT176_00746		RADA	DNA repair protein RadA	Karp_02149		RADA	DNA repair protein RadA
UT176_00747		RSMD	SAM-dependent methyltransferase	Karp_02148		RSMD	SAM-dependent methyltransferase
UT176_00748		FABZ	beta-hydroxyacyl-ACP dehydratase	Karp_02147		FABZ	beta-hydroxyacyl-ACP dehydratase
locus_tag_UT176	gene_name_UT176	predicted_gene_UT176	gene_function_UT176	locus_tag_Karp	gene_name_Karp	predicted_gene_Karp	gene_function_Karp
UT176_00754			hypothetical protein	Karp_02140			hypothetical protein
UT176_00755			hypothetical protein	Karp_02139			hypothetical protein
locus_tag_UT176	gene_name_UT176	predicted_gene_UT176	gene_function_UT176	locus_tag_Karp	gene_name_Karp	predicted_gene_Karp	gene_function_Karp
UT176_00756		TRMD	tRNA (guanine(37)-N(1))-methyltransferase	Karp_02138		TRMD	tRNA (guanine(37)-N(1))-methyltransferase
UT176_00757		RPLS	50S ribosomal protein L19	Karp_02137		RPLS	50S ribosomal protein L19
UT176_00758		RECD	ATPase AAA	Karp_02136		RECD	ATPase AAA
locus_tag_UT176	gene_name_UT176	predicted_gene_UT176	gene_function_UT176	locus_tag_Karp	gene_name_Karp	predicted_gene_Karp	gene_function_Karp
UT176_00778		PEPP	aminopeptidase	Karp_00824		PEPP	aminopeptidase
UT176_00779		LIGA	DNA ligase (NAD(+)) LigA	Karp_00823		LIGA	DNA ligase (NAD(+)) LigA
locus_tag_UT176	gene_name_UT176	predicted_gene_UT176	gene_function_UT176	locus_tag_Karp	gene_name_Karp	predicted_gene_Karp	gene_function_Karp
UT176_00786		NTH	endonuclease III	Karp_00817		NTH	endonuclease III
UT176_00787		ESTB	esterase	Karp_00816		ESTB	esterase
locus_tag_UT176	gene_name_UT176	predicted_gene_UT176	gene_function_UT176	locus_tag_Karp	gene_name_Karp	predicted_gene_Karp	gene_function_Karp
UT176_00840		DNAB	replicative DNA helicase	Karp_02519		DNAB	replicative DNA helicase
UT176_00841			hypothetical protein	Karp_02520			hypothetical protein
locus_tag_UT176	gene_name_UT176	predicted_gene_UT176	gene_function_UT176	locus_tag_Karp	gene_name_Karp	predicted_gene_Karp	gene_function_Karp	Island number
UT176_00845		YAJC	preprotein translocase subunit YajC	Karp_00223		YAJC	preprotein translocase subunit YajC	50
UT176_00846		SECD	protein translocase subunit SecD	Karp_00224		SECD	protein translocase subunit SecD	50
locus_tag_UT176	gene_name_UT176	predicted_gene_UT176	gene_function_UT176	locus_tag_Karp	gene_name_Karp	predicted_gene_Karp	gene_function_Karp
UT176_00883			ankyrin	Karp_01743			ankyrin
UT176_00884			(p)pGpp hydrolase	Karp_01744			(p)pGpp hydrolase
locus_tag_UT176	gene_name_UT176	predicted_gene_UT176	gene_function_UT176	locus_tag_Karp	gene_name_Karp	predicted_gene_Karp	gene_function_Karp
UT176_00908			SPOR domain-containing protein	Karp_02125			SPOR domain-containing protein
UT176_00909		ARGS	arginine--tRNA ligase	Karp_02124		ARGS	arginine--tRNA ligase
locus_tag_UT176	gene_name_UT176	predicted_gene_UT176	gene_function_UT176	locus_tag_Karp	gene_name_Karp	predicted_gene_Karp	gene_function_Karp
UT176_00913			hypothetical protein	Karp_02120			hypothetical protein
UT176_00914			hypothetical protein	Karp_02119			hypothetical protein
locus_tag_UT176	gene_name_UT176	predicted_gene_UT176	gene_function_UT176	locus_tag_Karp	gene_name_Karp	predicted_gene_Karp	gene_function_Karp
UT176_00915		ATPG	ATPase	Karp_02118		ATPG	ATPase
UT176_00916		ATPA	ATP synthase subunit alpha	Karp_02117		ATPA	ATP synthase subunit alpha
locus_tag_UT176	gene_name_UT176	predicted_gene_UT176	gene_function_UT176	locus_tag_Karp	gene_name_Karp	predicted_gene_Karp	gene_function_Karp
UT176_00919		INFC	translation initiation factor IF-3	Karp_02114		INFC	translation initiation factor IF-3
UT176_00920		THRS	threonine--tRNA ligase	Karp_02113		THRS	threonine--tRNA ligase
locus_tag_UT176	gene_name_UT176	predicted_gene_UT176	gene_function_UT176	locus_tag_Karp	gene_name_Karp	predicted_gene_Karp	gene_function_Karp	Island number
UT176_00935		RECF	DNA replication/repair protein RecF	Karp_02007		RECF	DNA replication/repair protein RecF	6
UT176_00936		FTSQ	cell division protein FtsQ	Karp_02006		FTSQ	cell division protein FtsQ	6
UT176_00937		DDL	D-alanine--D-alanine ligase	Karp_02005		DDL	D-alanine--D-alanine ligase	6
UT176_00938		MURB	UDP-N-acetylenolpyruvoylglucosamine reductase	Karp_02004		MURB	UDP-N-acetylenolpyruvoylglucosamine reductase	6
UT176_00939		MURC	UDP-N-acetylmuramate--L-alanine ligase	Karp_02003		MURC	UDP-N-acetylmuramate--L-alanine ligase	6
locus_tag_UT176	gene_name_UT176	predicted_gene_UT176	gene_function_UT176	locus_tag_Karp	gene_name_Karp	predicted_gene_Karp	gene_function_Karp	Island number
UT176_00942		GLYQ	glycine--tRNA ligase subunit alpha	Karp_02000		GLYQ	glycine--tRNA ligase subunit alpha	16
UT176_00943		GLYS	glycine--tRNA ligase subunit beta	Karp_01999		GLYS	glycine--tRNA ligase subunit beta	16
UT176_00944		YWLC	threonylcarbamoyl-AMP synthase	Karp_01998		YWLC	threonylcarbamoyl-AMP synthase	16
locus_tag_UT176	gene_name_UT176	predicted_gene_UT176	gene_function_UT176	locus_tag_Karp	gene_name_Karp	predicted_gene_Karp	gene_function_Karp
UT176_00954			integrase	Karp_02484			integrase
UT176_00955		BCP	peroxiredoxin	Karp_02483		BCP	peroxiredoxin
locus_tag_UT176	gene_name_UT176	predicted_gene_UT176	gene_function_UT176	locus_tag_Karp	gene_name_Karp	predicted_gene_Karp	gene_function_Karp
UT176_00994			ankyrin	Karp_00495			ankyrin
UT176_00995			(p)pGpp hydrolase	Karp_00496			(p)pGpp hydrolase
locus_tag_UT176	gene_name_UT176	predicted_gene_UT176	gene_function_UT176	locus_tag_Karp	gene_name_Karp	predicted_gene_Karp	gene_function_Karp
UT176_01034		OBG	GTPase ObgE	Karp_01179		OBG	GTPase ObgE
UT176_01035			hypothetical protein	Karp_01180			hypothetical protein
UT176_01036			hypothetical protein	Karp_01181			hypothetical protein
locus_tag_UT176	gene_name_UT176	predicted_gene_UT176	gene_function_UT176	locus_tag_Karp	gene_name_Karp	predicted_gene_Karp	gene_function_Karp
UT176_01038	rpoZ		DNA-directed RNA polymerase subunit omega	Karp_01183	rpoZ		DNA-directed RNA polymerase subunit omega
UT176_01039		SPOT	(p)ppGpp synthetase	Karp_01184		SPOT	(p)ppGpp synthetase
UT176_01040		ACPS	holo-ACP synthase	Karp_01185		ACPS	holo-ACP synthase
locus_tag_UT176	gene_name_UT176	predicted_gene_UT176	gene_function_UT176	locus_tag_Karp	gene_name_Karp	predicted_gene_Karp	gene_function_Karp
UT176_01084		DNAG	DNA primase	Karp_02185		DNAG	DNA primase
UT176_01085		RPOD	RNA polymerase sigma factor RpoD	Karp_02184		RPOD	RNA polymerase sigma factor RpoD
locus_tag_UT176	gene_name_UT176	predicted_gene_UT176	gene_function_UT176	locus_tag_Karp	gene_name_Karp	predicted_gene_Karp	gene_function_Karp
UT176_01103		RUVA	Holliday junction branch migration protein RuvA	Karp_02260		RUVA	Holliday junction branch migration protein RuvA
UT176_01104		RUVB	Holliday junction branch migration DNA helicase RuvB	Karp_02259		RUVB	Holliday junction branch migration DNA helicase RuvB
locus_tag_UT176	gene_name_UT176	predicted_gene_UT176	gene_function_UT176	locus_tag_Karp	gene_name_Karp	predicted_gene_Karp	gene_function_Karp
UT176_01108			hypothetical protein	Karp_02255			hypothetical protein
UT176_01109		SUCB	dihydrolipoamide succinyltransferase	Karp_02254		SUCB	dihydrolipoamide succinyltransferase
UT176_01110		SUCA	2-oxoglutarate dehydrogenase subunit E1	Karp_02253		SUCA	2-oxoglutarate dehydrogenase subunit E1
locus_tag_UT176	gene_name_UT176	predicted_gene_UT176	gene_function_UT176	locus_tag_Karp	gene_name_Karp	predicted_gene_Karp	gene_function_Karp
UT176_01113		CORB	magnesium transporter	Karp_02250		CORB	magnesium transporter
UT176_01114		CCMF	cytochrome c biogenesis protein	Karp_02249		CCMF	cytochrome c biogenesis protein
locus_tag_UT176	gene_name_UT176	predicted_gene_UT176	gene_function_UT176	locus_tag_Karp	gene_name_Karp	predicted_gene_Karp	gene_function_Karp
UT176_01120		NUOA	NADH-quinone oxidoreductase subunit A	Karp_02221		NUOA	NADH-quinone oxidoreductase subunit A
UT176_01121		NUOB	NADH-quinone oxidoreductase subunit B	Karp_02222		NUOB	NADH-quinone oxidoreductase subunit B
UT176_01122		NUOC	NADH-quinone oxidoreductase subunit C	Karp_02223		NUOC	NADH-quinone oxidoreductase subunit C
UT176_01123		NUOD	NADH-quinone oxidoreductase subunit D	Karp_02224		NUOD	NADH-quinone oxidoreductase subunit D
UT176_01124		NUOE	NADH-quinone oxidoreductase subunit E	Karp_02225		NUOE	NADH-quinone oxidoreductase subunit E
UT176_01125		NUOF	NADH-quinone oxidoreductase subunit F	Karp_02226		NUOF	NADH-quinone oxidoreductase subunit F
locus_tag_UT176	gene_name_UT176	predicted_gene_UT176	gene_function_UT176	locus_tag_Karp	gene_name_Karp	predicted_gene_Karp	gene_function_Karp	Island number
UT176_01135		PRMC	protein-(glutamine-N5) methyltransferase, release factor-specific	Karp_02237		PRMC	protein-(glutamine-N5) methyltransferase, release factor-specific	10
UT176_01136		TRUA	tRNA pseudouridine(38-40) synthase TruA	Karp_02238		TRUA	tRNA pseudouridine(38-40) synthase TruA	10
locus_tag_UT176	gene_name_UT176	predicted_gene_UT176	gene_function_UT176	locus_tag_Karp	gene_name_Karp	predicted_gene_Karp	gene_function_Karp	Island number
UT176_01137		RPLM	50S ribosomal protein L13	Karp_02239		RPLM	50S ribosomal protein L13	10
UT176_01138		RPSI	30S ribosomal protein S9	Karp_02240		RPSI	30S ribosomal protein S9	10
locus_tag_UT176	gene_name_UT176	predicted_gene_UT176	gene_function_UT176	locus_tag_Karp	gene_name_Karp	predicted_gene_Karp	gene_function_Karp
UT176_01158		RPMG	50S ribosomal protein L33	Karp_00919		RPMG	50S ribosomal protein L33
UT176_01159		RPSP	30S ribosomal protein S16	Karp_00920		RPSP	30S ribosomal protein S16
locus_tag_UT176	gene_name_UT176	predicted_gene_UT176	gene_function_UT176	locus_tag_Karp	gene_name_Karp	predicted_gene_Karp	gene_function_Karp	Island number
UT176_01165		RPLT	50S ribosomal protein L20	Karp_00926		RPLT	50S ribosomal protein L20	32
UT176_01166		RPMI	50S ribosomal protein L35	Karp_00927		RPMI	50S ribosomal protein L35	32
locus_tag_UT176	gene_name_UT176	predicted_gene_UT176	gene_function_UT176	locus_tag_Karp	gene_name_Karp	predicted_gene_Karp	gene_function_Karp
UT176_01265		GP34	hypothetical protein	Karp_01625		GP34	hypothetical protein
UT176_01266			hypothetical protein	Karp_01626			hypothetical protein
locus_tag_UT176	gene_name_UT176	predicted_gene_UT176	gene_function_UT176	locus_tag_Karp	gene_name_Karp	predicted_gene_Karp	gene_function_Karp
UT176_01288			IS110 family transposase	Karp_01528			IS110 family transposase
UT176_01289			IS5 family transposase ISOt6	Karp_01527			DDE transposase family protein
locus_tag_UT176	gene_name_UT176	predicted_gene_UT176	gene_function_UT176	locus_tag_Karp	gene_name_Karp	predicted_gene_Karp	gene_function_Karp
UT176_01292		PEPA	leucyl aminopeptidase	Karp_01525		PEPA	leucyl aminopeptidase
UT176_01293		MIPZ	ATPase	Karp_01524		MIPZ	ATPase
locus_tag_UT176	gene_name_UT176	predicted_gene_UT176	gene_function_UT176	locus_tag_Karp	gene_name_Karp	predicted_gene_Karp	gene_function_Karp
UT176_01294		RPSB	30S ribosomal protein S2	Karp_01523		RPSB	30S ribosomal protein S2
UT176_01295		TSF	elongation factor Ts	Karp_01522		TSF	elongation factor Ts
locus_tag_UT176	gene_name_UT176	predicted_gene_UT176	gene_function_UT176	locus_tag_Karp	gene_name_Karp	predicted_gene_Karp	gene_function_Karp
UT176_01296		PHET	phenylalanine--tRNA ligase subunit beta	Karp_01521		PHET	phenylalanine--tRNA ligase subunit beta
UT176_01297		PHES	phenylalanine--tRNA ligase subunit alpha	Karp_01520		PHES	phenylalanine--tRNA ligase subunit alpha
locus_tag_UT176	gene_name_UT176	predicted_gene_UT176	gene_function_UT176	locus_tag_Karp	gene_name_Karp	predicted_gene_Karp	gene_function_Karp
UT176_01307		TOLQ	protein TolQ	Karp_01247		TOLQ	protein TolQ
UT176_01308		TOLR	protein TolR	Karp_01248		TOLR	protein TolR
UT176_01309			hypothetical protein	Karp_01249			hypothetical protein
locus_tag_UT176	gene_name_UT176	predicted_gene_UT176	gene_function_UT176	locus_tag_Karp	gene_name_Karp	predicted_gene_Karp	gene_function_Karp
UT176_01310		PPNK	NAD kinase	Karp_01250		PPNK	NAD kinase
UT176_01311		GCP	tRNA (adenosine(37)-N6)-threonylcarbamoyltransferase complex transferase subunit TsaD	Karp_01251		GCP	tRNA (adenosine(37)-N6)-threonylcarbamoyltransferase complex transferase subunit TsaD
UT176_01312		CARD	CarD family transcriptional regulator	Karp_01252		CARD	CarD family transcriptional regulator
locus_tag_UT176	gene_name_UT176	predicted_gene_UT176	gene_function_UT176	locus_tag_Karp	gene_name_Karp	predicted_gene_Karp	gene_function_Karp
UT176_01334		OCAR_6166	peptidase U35	Karp_02210		OCAR_6166	peptidase U35
UT176_01335		ERUM2660	phage major capsid protein	Karp_02209		ERUM2660	phage major capsid protein
UT176_01336			hypothetical protein	Karp_02208			hypothetical protein
UT176_01337			hypothetical protein	Karp_02207			hypothetical protein
UT176_01338			hypothetical protein	Karp_02206			hypothetical protein
UT176_01339		OCAR_4840	TIGR02217 family protein	Karp_02205		OCAR_4840	TIGR02217 family protein
UT176_01340			hypothetical protein	Karp_02204			hypothetical protein
locus_tag_UT176	gene_name_UT176	predicted_gene_UT176	gene_function_UT176	locus_tag_Karp	gene_name_Karp	predicted_gene_Karp	gene_function_Karp	Island number
UT176_01351		PARB	chromosome partitioning protein	Karp_01864		PARB	chromosome partitioning protein	11
UT176_01352		SOJ	chromosome partitioning protein ParA	Karp_01863		SOJ	chromosome partitioning protein ParA	11
UT176_01353		RSMG	16S rRNA methyltransferase	Karp_01862		RSMG	16S rRNA methyltransferase	11
locus_tag_UT176	gene_name_UT176	predicted_gene_UT176	gene_function_UT176	locus_tag_Karp	gene_name_Karp	predicted_gene_Karp	gene_function_Karp	Island number
UT176_01354			hypothetical protein	Karp_01861			hypothetical protein	11
UT176_01355		TATC	twin-arginine translocase subunit TatC	Karp_01860		TATC	twin-arginine translocase subunit TatC	11
UT176_01356		SERS	serine--tRNA ligase	Karp_01859		SERS	serine--tRNA ligase	11
locus_tag_UT176	gene_name_UT176	predicted_gene_UT176	gene_function_UT176	locus_tag_Karp	gene_name_Karp	predicted_gene_Karp	gene_function_Karp
UT176_01380		ERUM0970	membrane protein	Karp_01376		ERUM0970	membrane protein
UT176_01381		HEMH	ferrochelatase	Karp_01375		HEMH	ferrochelatase
UT176_01382		HEME	uroporphyrinogen decarboxylase	Karp_01374		HEME	uroporphyrinogen decarboxylase
locus_tag_UT176	gene_name_UT176	predicted_gene_UT176	gene_function_UT176	locus_tag_Karp	gene_name_Karp	predicted_gene_Karp	gene_function_Karp
UT176_01400		ARGB	acetylglutamate kinase	Karp_01032		ARGB	acetylglutamate kinase
UT176_01401		ENGB	YihA family ribosome biogenesis GTP-binding protein	Karp_01031		ENGB	YihA family ribosome biogenesis GTP-binding protein
UT176_01402		YIDC	membrane protein insertase YidC	Karp_01030		YIDC	membrane protein insertase YidC
locus_tag_UT176	gene_name_UT176	predicted_gene_UT176	gene_function_UT176	locus_tag_Karp	gene_name_Karp	predicted_gene_Karp	gene_function_Karp	Island number
UT176_01410			sodium:proton antiporter	Karp_01019			sodium:proton antiporter	39
UT176_01411		ERUM5540	sodium:proton antiporter	Karp_01018		ERUM5540	sodium:proton antiporter	39
UT176_01412		MNHB	sodium:proton antiporter	Karp_01017		MNHB	sodium:proton antiporter	39
UT176_01413		MNHC	cation:proton antiporter	Karp_01016		MNHC	cation:proton antiporter	39
UT176_01414		PHAD	cation:proton antiporter	Karp_01015		PHAD	cation:proton antiporter	39
UT176_01415			2-hydroxyacid dehydrogenase	Karp_01014			2-hydroxyacid dehydrogenase	39
locus_tag_UT176	gene_name_UT176	predicted_gene_UT176	gene_function_UT176	locus_tag_Karp	gene_name_Karp	predicted_gene_Karp	gene_function_Karp	Island number
UT176_01450		MAEB	malate dehydrogenase	Karp_01409		MAEB	malate dehydrogenase	37
UT176_01451			permease	Karp_01410			permease	37
locus_tag_UT176	gene_name_UT176	predicted_gene_UT176	gene_function_UT176	locus_tag_Karp	gene_name_Karp	predicted_gene_Karp	gene_function_Karp
UT176_01498		MUTL	DNA mismatch repair protein MutL	Karp_01157		MUTL	DNA mismatch repair protein MutL
UT176_01499		PROP3	MFS transporter	Karp_01158		PROP3	MFS transporter
UT176_01500			type VI secretion protein	Karp_01159			type VI secretion protein
UT176_01501		VIRB6-3	type VI secretion protein	Karp_01160		VIRB6-3	type VI secretion protein
locus_tag_UT176	gene_name_UT176	predicted_gene_UT176	gene_function_UT176	locus_tag_Karp	gene_name_Karp	predicted_gene_Karp	gene_function_Karp
UT176_01502		VIRB6	type VI secretion protein	Karp_01161		VIRB6	type VI secretion protein
UT176_01503			type VI secretion protein	Karp_01162			type VI secretion protein
UT176_01504		VIRB4	VirB4 family type IV secretion/conjugal transfer ATPase	Karp_01163		VIRB4	VirB4 family type IV secretion/conjugal transfer ATPase
UT176_01505		VIRB3	type VI secretion protein	Karp_01164		VIRB3	type VI secretion protein
locus_tag_UT176	gene_name_UT176	predicted_gene_UT176	gene_function_UT176	locus_tag_Karp	gene_name_Karp	predicted_gene_Karp	gene_function_Karp	Island number
UT176_01528		FDX	(2Fe-2S) ferredoxin	Karp_01113		FDX	(2Fe-2S) ferredoxin	34
UT176_01529		HSCA	molecular chaperone HscA	Karp_01112		HSCA	molecular chaperone HscA	34
UT176_01530		HSCB	co-chaperone HscB	Karp_01111		HSCB	co-chaperone HscB	34
UT176_01531		ISCA	iron-sulfur cluster assembly accessory protein	Karp_01110		ISCA	iron-sulfur cluster assembly accessory protein	34
UT176_01532		ISCU	iron-sulfur cluster scaffold-like protein	Karp_01109		ISCU	iron-sulfur cluster scaffold-like protein	34
UT176_01533		ISCS	cysteine desulfurase	Karp_01108		ISCS	cysteine desulfurase	34
UT176_01534		NIFS	aminotransferase class V-fold PLP-dependent enzyme	Karp_01107		NIFS	aminotransferase class V-fold PLP-dependent enzyme	34
UT176_01535		ISCR	iron-sulfur-binding protein	Karp_01106		ISCR	iron-sulfur-binding protein	34
locus_tag_UT176	gene_name_UT176	predicted_gene_UT176	gene_function_UT176	locus_tag_Karp	gene_name_Karp	predicted_gene_Karp	gene_function_Karp
UT176_01538		FTSA	cell division protein FtsA	Karp_01103		FTSA	cell division protein FtsA
UT176_01539			hypothetical protein	Karp_01102			hypothetical protein
UT176_01540			glycosyl transferase	Karp_01101			glycosyl transferase
locus_tag_UT176	gene_name_UT176	predicted_gene_UT176	gene_function_UT176	locus_tag_Karp	gene_name_Karp	predicted_gene_Karp	gene_function_Karp
UT176_01576		DNAB	replicative DNA helicase	Karp_01227		DNAB	replicative DNA helicase
UT176_01577			hypothetical protein	Karp_01228			hypothetical protein
locus_tag_UT176	gene_name_UT176	predicted_gene_UT176	gene_function_UT176	locus_tag_Karp	gene_name_Karp	predicted_gene_Karp	gene_function_Karp
UT176_01607		TRAA	conjugal transfer protein TraA	Karp_01908		TRAA	conjugal transfer protein TraA
UT176_01608		TRAA	conjugal transfer protein TraA	Karp_01907		TRAA	conjugal transfer protein TraA
locus_tag_UT176	gene_name_UT176	predicted_gene_UT176	gene_function_UT176	locus_tag_Karp	gene_name_Karp	predicted_gene_Karp	gene_function_Karp
UT176_01621		DNAB	replicative DNA helicase	Karp_02053		DNAB	replicative DNA helicase
UT176_01622			hypothetical protein	Karp_02052			hypothetical protein
locus_tag_UT176	gene_name_UT176	predicted_gene_UT176	gene_function_UT176	locus_tag_Karp	gene_name_Karp	predicted_gene_Karp	gene_function_Karp
UT176_01638		ATPE	ATP synthase subunit C	Karp_01263		ATPE	ATP synthase subunit C
UT176_01639			ATP synthase subunit B	Karp_01264			ATP synthase subunit B
UT176_01640	atpF		ATP synthase subunit b	Karp_01265	atpF		ATP synthase subunit b
locus_tag_UT176	gene_name_UT176	predicted_gene_UT176	gene_function_UT176	locus_tag_Karp	gene_name_Karp	predicted_gene_Karp	gene_function_Karp	Island number
UT176_01647			hypothetical protein	Karp_01270			hypothetical protein	33
UT176_01648		YJJK	energy-dependent translational throttle protein EttA	Karp_01271		YJJK	energy-dependent translational throttle protein EttA	33
locus_tag_UT176	gene_name_UT176	predicted_gene_UT176	gene_function_UT176	locus_tag_Karp	gene_name_Karp	predicted_gene_Karp	gene_function_Karp	Island number
UT176_01663		CCMB	heme exporter protein B	Karp_01470		CCMB	heme exporter protein B	38
UT176_01664		CCMA	cytochrome c biogenesis protein CcmA	Karp_01471		CCMA	cytochrome c biogenesis protein CcmA	38
locus_tag_UT176	gene_name_UT176	predicted_gene_UT176	gene_function_UT176	locus_tag_Karp	gene_name_Karp	predicted_gene_Karp	gene_function_Karp
UT176_01685		TMK	thymidylate kinase	Karp_01368		TMK	thymidylate kinase
UT176_01686		YHCM	cell division protein ZapE	Karp_01367		YHCM	cell division protein ZapE
locus_tag_UT176	gene_name_UT176	predicted_gene_UT176	gene_function_UT176	locus_tag_Karp	gene_name_Karp	predicted_gene_Karp	gene_function_Karp
UT176_01687			hypothetical protein	Karp_01366			hypothetical protein
UT176_01688		DER	ribosome biogenesis GTPase Der	Karp_01365		DER	ribosome biogenesis GTPase Der
locus_tag_UT176	gene_name_UT176	predicted_gene_UT176	gene_function_UT176	locus_tag_Karp	gene_name_Karp	predicted_gene_Karp	gene_function_Karp	Island number
UT176_01700		UBIB	ubiquinone biosynthesis protein UbiB	Karp_01872		UBIB	ubiquinone biosynthesis protein UbiB	49
UT176_01701		UBIE	ubiquinone biosynthesis protein	Karp_01873		UBIE	ubiquinone biosynthesis protein	49
locus_tag_UT176	gene_name_UT176	predicted_gene_UT176	gene_function_UT176	locus_tag_Karp	gene_name_Karp	predicted_gene_Karp	gene_function_Karp	Island number
UT176_01702		RIMP	ribosome maturation factor	Karp_01874		RIMP	ribosome maturation factor	49
UT176_01703		NUSA	transcription termination/antitermination protein NusA	Karp_01875		NUSA	transcription termination/antitermination protein NusA	49
UT176_01704		INFB	translation initiation factor IF-2	Karp_01876		INFB	translation initiation factor IF-2	49
UT176_01705		RBFA	ribosome-binding factor A	Karp_01877		RBFA	ribosome-binding factor A	49
locus_tag_UT176	gene_name_UT176	predicted_gene_UT176	gene_function_UT176	locus_tag_Karp	gene_name_Karp	predicted_gene_Karp	gene_function_Karp	Island number
UT176_01723		KEFB	potassium transporter	Karp_01350		KEFB	potassium transporter	13
UT176_01724			hypothetical protein	Karp_01349			hypothetical protein	13
locus_tag_UT176	gene_name_UT176	predicted_gene_UT176	gene_function_UT176	locus_tag_Karp	gene_name_Karp	predicted_gene_Karp	gene_function_Karp
UT176_01728		MURG	undecaprenyldiphospho-muramoylpentapeptide beta-N- acetylglucosaminyltransferase	Karp_01343		MURG	undecaprenyldiphospho-muramoylpentapeptide beta-N- acetylglucosaminyltransferase
UT176_01729		FTSW	cell division protein FtsW	Karp_01342		FTSW	cell division protein FtsW
UT176_01730		MURD	UDP-N-acetylmuramoyl-L-alanine--D-glutamate ligase	Karp_01341		MURD	UDP-N-acetylmuramoyl-L-alanine--D-glutamate ligase
locus_tag_UT176	gene_name_UT176	predicted_gene_UT176	gene_function_UT176	locus_tag_Karp	gene_name_Karp	predicted_gene_Karp	gene_function_Karp	Island number
UT176_01741	gatB	GATB	aspartyl/glutamyl-tRNA(Asn/Gln) amidotransferase subunit B	Karp_01279	gatB	GATB	aspartyl/glutamyl-tRNA(Asn/Gln) amidotransferase subunit B	2
UT176_01742	gatA	GATA	glutamyl-tRNA(Gln) amidotransferase subunit A	Karp_01280	gatA	GATA	glutamyl-tRNA(Gln) amidotransferase subunit A	2
UT176_01743		GATC	aspartyl/glutamyl-tRNA(Asn/Gln) amidotransferase subunit C	Karp_01281		GATC	aspartyl/glutamyl-tRNA(Asn/Gln) amidotransferase subunit C	2
UT176_01744		RNJA	RNase J family beta-CASP ribonuclease	Karp_01282		RNJA	RNase J family beta-CASP ribonuclease	2
UT176_01745		CTRA	DNA-binding response regulator	Karp_01283		CTRA	DNA-binding response regulator	2
locus_tag_UT176	gene_name_UT176	predicted_gene_UT176	gene_function_UT176	locus_tag_Karp	gene_name_Karp	predicted_gene_Karp	gene_function_Karp
UT176_01747			hypothetical protein	Karp_01285			hypothetical protein
UT176_01748			hypothetical protein	Karp_01286			hypothetical protein
locus_tag_UT176	gene_name_UT176	predicted_gene_UT176	gene_function_UT176	locus_tag_Karp	gene_name_Karp	predicted_gene_Karp	gene_function_Karp
UT176_01809		HOLA	DNA polymerase III subunit delta	Karp_02308		HOLA	DNA polymerase III subunit delta
UT176_01810		LEUS	leucine--tRNA ligase	Karp_02309		LEUS	leucine--tRNA ligase
locus_tag_UT176	gene_name_UT176	predicted_gene_UT176	gene_function_UT176	locus_tag_Karp	gene_name_Karp	predicted_gene_Karp	gene_function_Karp	Island number
UT176_01836		PDHC	hypothetical protein	Karp_01813		PDHC	hypothetical protein
UT176_01837		PDHC	dihydrolipoamide acetyltransferase	Karp_01812		PDHC	dihydrolipoamide acetyltransferase	12
locus_tag_UT176	gene_name_UT176	predicted_gene_UT176	gene_function_UT176	locus_tag_Karp	gene_name_Karp	predicted_gene_Karp	gene_function_Karp	Island number
UT176_01838		MREB	rod shape-determining protein	Karp_01811		MREB	rod shape-determining protein	12
UT176_01839		MREC	rod shape-determining protein MreC	Karp_01810		MREC	rod shape-determining protein MreC	12
locus_tag_UT176	gene_name_UT176	predicted_gene_UT176	gene_function_UT176	locus_tag_Karp	gene_name_Karp	predicted_gene_Karp	gene_function_Karp
UT176_01872		FABG	3-oxoacyl-ACP reductase	Karp_00916		FABG	3-oxoacyl-ACP reductase
UT176_01873		RECA	DNA recombination/repair protein RecA	Karp_00915		RECA	DNA recombination/repair protein RecA
locus_tag_UT176	gene_name_UT176	predicted_gene_UT176	gene_function_UT176	locus_tag_Karp	gene_name_Karp	predicted_gene_Karp	gene_function_Karp
UT176_01877		TUF	elongation factor Tu	Karp_00911		TUF	elongation factor Tu
UT176_01878		RPSJ	30S ribosomal protein S10	Karp_00910		RPSJ	30S ribosomal protein S10
UT176_01879		RPLC	50S ribosomal protein L3	Karp_00909		RPLC	50S ribosomal protein L3
UT176_01880		RPLD	50S ribosomal protein L4	Karp_00908		RPLD	50S ribosomal protein L4
UT176_01881		RPLW	50S ribosomal protein L23	Karp_00907		RPLW	50S ribosomal protein L23
UT176_01882		RPLB	50S ribosomal protein L2	Karp_00906		RPLB	50S ribosomal protein L2
UT176_01883		RPSS	30S ribosomal protein S19	Karp_00905		RPSS	30S ribosomal protein S19
UT176_01884		RPLV	50S ribosomal protein L22	Karp_00904		RPLV	50S ribosomal protein L22
UT176_01885		RPSC	30S ribosomal protein S3	Karp_00903		RPSC	30S ribosomal protein S3
UT176_01886		RPLP	50S ribosomal protein L16	Karp_00902		RPLP	50S ribosomal protein L16
UT176_01887	rpmC		50S ribosomal protein L29	Karp_00901	rpmC		50S ribosomal protein L29
UT176_01888		RPSQ	30S ribosomal protein S17	Karp_00900		RPSQ	30S ribosomal protein S17
UT176_01889		RPLN	50S ribosomal protein L14	Karp_00899		RPLN	50S ribosomal protein L14
UT176_01890		RPLX	50S ribosomal protein L24	Karp_00898		RPLX	50S ribosomal protein L24
UT176_01891		RPLE	50S ribosomal protein L5	Karp_00897		RPLE	50S ribosomal protein L5
UT176_01892		RPSN	30S ribosomal protein S14	Karp_00896		RPSN	30S ribosomal protein S14
UT176_01893		RPSH	30S ribosomal protein S8	Karp_00895		RPSH	30S ribosomal protein S8
UT176_01894		RPLF	50S ribosomal protein L6	Karp_00894		RPLF	50S ribosomal protein L6
UT176_01895		RPLR	50S ribosomal protein L18	Karp_00893		RPLR	50S ribosomal protein L18
UT176_01896		RPSE	30S ribosomal protein S5	Karp_00892		RPSE	30S ribosomal protein S5
UT176_01897		RPLO	50S ribosomal protein L15	Karp_00891		RPLO	50S ribosomal protein L15
UT176_01898		SECY	preprotein translocase subunit SecY	Karp_00890		SECY	preprotein translocase subunit SecY
UT176_01899		ADK	adenylate kinase	Karp_00889		ADK	adenylate kinase
UT176_01900		RPSM	30S ribosomal protein S13	Karp_00888		RPSM	30S ribosomal protein S13
UT176_01901		RPSK	30S ribosomal protein S11	Karp_00887		RPSK	30S ribosomal protein S11
UT176_01902		RPOA	DNA-directed RNA polymerase subunit alpha	Karp_00886		RPOA	DNA-directed RNA polymerase subunit alpha
UT176_01903		RPLQ	50S ribosomal protein L17	Karp_00885		RPLQ	50S ribosomal protein L17
UT176_01904		RPST	30S ribosomal protein S20	Karp_00884		RPST	30S ribosomal protein S20
UT176_01905		PTRB	S9 family peptidase	Karp_00883		PTRB	S9 family peptidase
UT176_01906		HEMA	5-aminolevulinate synthase	Karp_00882		HEMA	5-aminolevulinate synthase
locus_tag_UT176	gene_name_UT176	predicted_gene_UT176	gene_function_UT176	locus_tag_Karp	gene_name_Karp	predicted_gene_Karp	gene_function_Karp
UT176_01912			type VI secretion protein	Karp_00876			type VI secretion protein
UT176_01913		VIRB9	P-type conjugative transfer protein VirB9	Karp_00875		VIRB9	P-type conjugative transfer protein VirB9
locus_tag_UT176	gene_name_UT176	predicted_gene_UT176	gene_function_UT176	locus_tag_Karp	gene_name_Karp	predicted_gene_Karp	gene_function_Karp
UT176_01948		NUSB	transcription antitermination factor NusB	Karp_00653		NUSB	transcription antitermination factor NusB
UT176_01949		HISS	histidine--tRNA ligase	Karp_00654		HISS	histidine--tRNA ligase
UT176_01950		ERUM1260	outer membrane lipid asymmetry maintenance protein MlaD	Karp_00655		ERUM1260	outer membrane lipid asymmetry maintenance protein MlaD
UT176_01951		OCAR_6312	NADH ubiquinone oxidoreductase	Karp_00656		OCAR_6312	NADH ubiquinone oxidoreductase
UT176_01952		RNHA	ribonuclease H	Karp_00657		RNHA	ribonuclease H
UT176_01953		ERUM3420	hypothetical protein	Karp_00658		ERUM3420	hypothetical protein
locus_tag_UT176	gene_name_UT176	predicted_gene_UT176	gene_function_UT176	locus_tag_Karp	gene_name_Karp	predicted_gene_Karp	gene_function_Karp
UT176_01955		FDXA	ferredoxin	Karp_00660		FDXA	ferredoxin
UT176_01956		CCMC	heme exporter protein C	Karp_00661		CCMC	heme exporter protein C
UT176_01957	yfiH	YFIH	Laccase domain protein YfiH	Karp_00662	yfiH	YFIH	Laccase domain protein YfiH
locus_tag_UT176	gene_name_UT176	predicted_gene_UT176	gene_function_UT176	locus_tag_Karp	gene_name_Karp	predicted_gene_Karp	gene_function_Karp
UT176_01995		APRD	type I secretion system permease/ATPase	Karp_00840		APRD	type I secretion system permease/ATPase
UT176_01996		RTXD	HlyD family type I secretion periplasmic adaptor subunit	Karp_00841		RTXD	HlyD family type I secretion periplasmic adaptor subunit
locus_tag_UT176	gene_name_UT176	predicted_gene_UT176	gene_function_UT176	locus_tag_Karp	gene_name_Karp	predicted_gene_Karp	gene_function_Karp
UT176_02002		TLCC	ATPase AAA	Karp_00848		TLCC	ATPase AAA
UT176_02003			hypothetical protein	Karp_00849			hypothetical protein
UT176_02004		ISPB	octaprenyl-diphosphate synthase	Karp_00850		ISPB	octaprenyl-diphosphate synthase
locus_tag_UT176	gene_name_UT176	predicted_gene_UT176	gene_function_UT176	locus_tag_Karp	gene_name_Karp	predicted_gene_Karp	gene_function_Karp
UT176_02016		TLYC	magnesium transporter	Karp_00870		TLYC	magnesium transporter
UT176_02017		YBEY	rRNA maturation RNase YbeY	Karp_00871		YBEY	rRNA maturation RNase YbeY
locus_tag_UT176	gene_name_UT176	predicted_gene_UT176	gene_function_UT176	locus_tag_Karp	gene_name_Karp	predicted_gene_Karp	gene_function_Karp
UT176_02078		COMF	amidophosphoribosyltransferase	Karp_00707		COMF	amidophosphoribosyltransferase
UT176_02079		MIAA	tRNA (adenosine(37)-N6)-dimethylallyltransferase MiaA	Karp_00708		MIAA	tRNA (adenosine(37)-N6)-dimethylallyltransferase MiaA
locus_tag_UT176	gene_name_UT176	predicted_gene_UT176	gene_function_UT176	locus_tag_Karp	gene_name_Karp	predicted_gene_Karp	gene_function_Karp
UT176_02106		NUOI	NADH-quinone oxidoreductase subunit I	Karp_02596		NUOI	NADH-quinone oxidoreductase subunit I
UT176_02107		NUOJ	NADH:ubiquinone oxidoreductase subunit J	Karp_02597		NUOJ	NADH:ubiquinone oxidoreductase subunit J
UT176_02108		NUOK	NADH-quinone oxidoreductase subunit K	Karp_02598		NUOK	NADH-quinone oxidoreductase subunit K
UT176_02109		NUOL	2-hydroxyacid dehydrogenase	Karp_02599		NUOL	2-hydroxyacid dehydrogenase
UT176_02110		NUOM	NADH-quinone oxidoreductase subunit M	Karp_02600		NUOM	NADH-quinone oxidoreductase subunit M
locus_tag_UT176	gene_name_UT176	predicted_gene_UT176	gene_function_UT176	locus_tag_Karp	gene_name_Karp	predicted_gene_Karp	gene_function_Karp
UT176_02112		TILS	tRNA lysidine(34) synthetase TilS	Karp_02602		TILS	tRNA lysidine(34) synthetase TilS
UT176_02113		FTSH	ATP-dependent metalloprotease	Karp_02603		FTSH	ATP-dependent metalloprotease
UT176_02114		MAG	3-methyladenine DNA glycosylase	Karp_02604		MAG	3-methyladenine DNA glycosylase
UT176_02115		ERUM8910	tRNA (adenosine(37)-N6)-threonylcarbamoyltransferase complex ATPase subunit type 1 TsaE	Karp_02605		ERUM8910	tRNA (adenosine(37)-N6)-threonylcarbamoyltransferase complex ATPase subunit type 1 TsaE
locus_tag_UT176	gene_name_UT176	predicted_gene_UT176	gene_function_UT176	locus_tag_Karp	gene_name_Karp	predicted_gene_Karp	gene_function_Karp
UT176_02116		MRDB	rod shape-determining protein RodA	Karp_02606		MRDB	rod shape-determining protein RodA
UT176_02117			hypothetical protein	Karp_02607			hypothetical protein
UT176_02118		MRDA	penicillin-binding protein 2	Karp_02608		MRDA	penicillin-binding protein 2
locus_tag_UT176	gene_name_UT176	predicted_gene_UT176	gene_function_UT176	locus_tag_Karp	gene_name_Karp	predicted_gene_Karp	gene_function_Karp
UT176_00192/UT176_01446			hypothetical protein	Karp_02102			hypothetical protein
UT176_00193/UT176_01445			conjugative transfer protein	Karp_02101			conjugative transfer protein
UT176_00194/UT176_01444			conjugative transfer protein	Karp_02100			conjugative transfer protein
UT176_00195/UT176_01443			hypothetical protein	Karp_02099			hypothetical protein
locus_tag_UT176	gene_name_UT176	predicted_gene_UT176	gene_function_UT176	locus_tag_Karp	gene_name_Karp	predicted_gene_Karp	gene_function_Karp
UT176_00254/UT176_01764			ankyrin	Karp_01069/Karp_01698			ankyrin
UT176_00255/UT176_01763			(p)pGpp hydrolase	Karp_01070/Karp_01697			(p)pGpp hydrolase
locus_tag_UT176	gene_name_UT176	predicted_gene_UT176	gene_function_UT176	locus_tag_Karp	gene_name_Karp	predicted_gene_Karp	gene_function_Karp
UT176_01614			ATP-binding protein	Karp_01739/Karp_02457			ATP-binding protein
UT176_01615			ATP-binding protein	Karp_01740/Karp_02456			ATP-binding protein
locus_tag_UT176	gene_name_UT176	predicted_gene_UT176	gene_function_UT176	locus_tag_Karp	gene_name_Karp	predicted_gene_Karp	gene_function_Karp
UT176_01619/UT176_01979			ankyrin	Karp_02055/Karp_02453			ankyrin
UT176_01620/UT176_01978			(p)pGpp hydrolase	Karp_02054/Karp_02452			(p)pGpp hydrolase
locus_tag_UT176	gene_name_UT176	predicted_gene_UT176	gene_function_UT176	locus_tag_Karp	gene_name_Karp	predicted_gene_Karp	gene_function_Karp	Island number
UT176_01845		NTRX	sigma-54-dependent Fis family transcriptional regulator	Karp_01807		NTRX	sigma-54-dependent Fis family transcriptional regulator	22
UT176_01844			hypothetical protein	Karp_01808			hypothetical protein	22
locus_tag_UT176	gene_name_UT176	predicted_gene_UT176	gene_function_UT176	locus_tag_Karp	gene_name_Karp	predicted_gene_Karp	gene_function_Karp	Island number
UT176_00103		VACJ	ABC transporter	Karp_00231		VACJ	ABC transporter	23
UT176_00104		TTG2D	hypothetical protein	Karp_00232		TTG2D	hypothetical protein	23
UT176_00105		HEMN	coproporphyrinogen III oxidase	Karp_00233		HEMN	coproporphyrinogen III oxidase	23
UT176_00106			hypothetical protein	Karp_00234			hypothetical protein	23

## Sheet: Supp Data 4 Karp operons
Description: This sheet shows operons identified only in Karp
'gene_name’ represents a gene name derived from the Genbank annotation.
'predicted_gene’ is a gene name predicted by EggNOG-mapper.
'gene_function’ describes a gene product retrieved from Genbank annotation.
locus_tag_Karp	gene_name_Karp	predicted_gene_Karp	gene_function_Karp
Karp_00017			conjugal transfer protein TraA
Karp_00018		TRAA	conjugal transfer protein TraA
locus_tag_Karp	gene_name_Karp	predicted_gene_Karp	gene_function_Karp
Karp_00021			ATP-binding protein
Karp_00022			histidine kinase
locus_tag_Karp	gene_name_Karp	predicted_gene_Karp	gene_function_Karp
Karp_00031			hypothetical protein
Karp_00032		DNAB	replicative DNA helicase
locus_tag_Karp	gene_name_Karp	predicted_gene_Karp	gene_function_Karp
Karp_00056		TRAA	conjugal transfer protein TraA
Karp_00057		TRAA	conjugal transfer protein TraA
locus_tag_Karp	gene_name_Karp	predicted_gene_Karp	gene_function_Karp
Karp_00066		REG_0079	IS5 family transposase ISOt6
Karp_00067		REG_0078	IS5 family transposase ISOt6
locus_tag_Karp	gene_name_Karp	predicted_gene_Karp	gene_function_Karp
Karp_00072			hypothetical protein
Karp_00073			conjugal transfer protein TraE
Karp_00074			conjugative transfer protein
Karp_00075			hypothetical protein
Karp_00076		TRAC	conjugative transfer protein TraC
locus_tag_Karp	gene_name_Karp	predicted_gene_Karp	gene_function_Karp
Karp_00090		YFAD	transposase
Karp_00091		OCAR_4214	conjugal transfer protein TraI
locus_tag_Karp	gene_name_Karp	predicted_gene_Karp	gene_function_Karp
Karp_00106			hypothetical protein
Karp_00107			hypothetical protein
Karp_00108		DNAB	replicative DNA helicase
locus_tag_Karp	gene_name_Karp	predicted_gene_Karp	gene_function_Karp
Karp_00115		TRAA	conjugal transfer protein TraA
Karp_00116		OCAR_4214	conjugal transfer protein TraA
locus_tag_Karp	gene_name_Karp	predicted_gene_Karp	gene_function_Karp
Karp_00118		OCAR_4214	conjugal transfer protein TraI
Karp_00119			conjugal transfer protein TraI
locus_tag_Karp	gene_name_Karp	predicted_gene_Karp	gene_function_Karp
Karp_00120			hypothetical protein
Karp_00121			conjugal transfer protein TraE
Karp_00122			conjugal transfer protein TraE
Karp_00123			hypothetical protein
Karp_00124		REG_0078	IS5 family transposase ISOt6
locus_tag_Karp	gene_name_Karp	predicted_gene_Karp	gene_function_Karp
Karp_00134			ATP-binding protein
Karp_00135			ATP-binding protein
locus_tag_Karp	gene_name_Karp	predicted_gene_Karp	gene_function_Karp
Karp_00139			ankyrin
Karp_00140			(p)pGpp hydrolase
locus_tag_Karp	gene_name_Karp	predicted_gene_Karp	gene_function_Karp
Karp_00142		DNAB	replicative DNA helicase
Karp_00143			hypothetical protein
locus_tag_Karp	gene_name_Karp	predicted_gene_Karp	gene_function_Karp
Karp_00152		REG_0078	IS5 family transposase ISOt6
Karp_00153		REG_0079	IS5 family transposase ISOt6
Karp_00154			hypothetical protein
locus_tag_Karp	gene_name_Karp	predicted_gene_Karp	gene_function_Karp
Karp_00157			(p)pGpp hydrolase
Karp_00158			ankyrin
locus_tag_Karp	gene_name_Karp	predicted_gene_Karp	gene_function_Karp
Karp_00169		OCAR_4214	conjugal transfer protein TraI
Karp_00170		OCAR_4214	conjugal transfer protein TraI
locus_tag_Karp	gene_name_Karp	predicted_gene_Karp	gene_function_Karp
Karp_00176			hypothetical protein
Karp_00177			conjugal transfer protein TraE
Karp_00178			conjugative transfer protein
Karp_00179			hypothetical protein
locus_tag_Karp	gene_name_Karp	predicted_gene_Karp	gene_function_Karp
Karp_00188			hypothetical protein
Karp_00189		TRAU	conjugal transfer protein
Karp_00190		TRBC	type-F conjugative transfer system pilin assembly protein TrbC
Karp_00191		TRAN	conjugal transfer protein TraN
locus_tag_Karp	gene_name_Karp	predicted_gene_Karp	gene_function_Karp
Karp_00195			conjugal transfer protein
Karp_00196		TRAH	conjugal transfer protein TraH
locus_tag_Karp	gene_name_Karp	predicted_gene_Karp	gene_function_Karp
Karp_00200			TPR repeat-containing protein 08
Karp_00201		TRAD	conjugal transfer protein
locus_tag_Karp	gene_name_Karp	predicted_gene_Karp	gene_function_Karp
Karp_00202		YFAD	transposase
Karp_00203		OCAR_4214	conjugal transfer protein TraI
Karp_00204		OCAR_4214	conjugal transfer protein TraI
locus_tag_Karp	gene_name_Karp	predicted_gene_Karp	gene_function_Karp
Karp_00218			RNA-binding protein
Karp_00219			RNA-binding protein
locus_tag_Karp	gene_name_Karp	predicted_gene_Karp	gene_function_Karp
Karp_00220		DNAB	replicative DNA helicase
Karp_00221			hypothetical protein
locus_tag_Karp	gene_name_Karp	predicted_gene_Karp	gene_function_Karp
Karp_00248			hypothetical protein
Karp_00249			hypothetical protein
locus_tag_Karp	gene_name_Karp	predicted_gene_Karp	gene_function_Karp
Karp_00274		REG_0078	IS5 family transposase ISOt6
Karp_00275		REG_0079	IS5 family transposase ISOt6
locus_tag_Karp	gene_name_Karp	predicted_gene_Karp	gene_function_Karp
Karp_00335		OTBS_0726	hypothetical protein
Karp_00336		TRAD	conjugal transfer protein
Karp_00337		TRAD	conjugal transfer protein TraD
Karp_00338			conjugal transfer protein
locus_tag_Karp	gene_name_Karp	predicted_gene_Karp	gene_function_Karp
Karp_00339		SMI_1148	IS5 family transposase ISOt6
Karp_00340		REG_0079	IS5 family transposase ISOt6
locus_tag_Karp	gene_name_Karp	predicted_gene_Karp	gene_function_Karp
Karp_00345		DNAB	replicative DNA helicase
Karp_00346		DNAB	DNA helicase
locus_tag_Karp	gene_name_Karp	predicted_gene_Karp	gene_function_Karp
Karp_00349			integrase
Karp_00350			integrase
locus_tag_Karp	gene_name_Karp	predicted_gene_Karp	gene_function_Karp
Karp_00382		TRAG	conjugal transfer protein TraG
Karp_00383		TRAD	conjugal transfer protein
locus_tag_Karp	gene_name_Karp	predicted_gene_Karp	gene_function_Karp
Karp_00385		OCAR_4214	conjugal transfer protein TraI
Karp_00386		OCAR_4214	conjugal transfer protein TraI
locus_tag_Karp	gene_name_Karp	predicted_gene_Karp	gene_function_Karp
Karp_00392			ATP-binding protein
Karp_00393			ATP-binding protein
locus_tag_Karp	gene_name_Karp	predicted_gene_Karp	gene_function_Karp
Karp_00407			ATP-binding protein
Karp_00408			ATP-binding protein
locus_tag_Karp	gene_name_Karp	predicted_gene_Karp	gene_function_Karp
Karp_00412			transposase
Karp_00413			hypothetical protein
Karp_00414			ankyrin repeat-containing protein
locus_tag_Karp	gene_name_Karp	predicted_gene_Karp	gene_function_Karp
Karp_00417			transposase
Karp_00418		REG_0079	IS5 family transposase ISOt6
locus_tag_Karp	gene_name_Karp	predicted_gene_Karp	gene_function_Karp
Karp_00428			ankyrin repeat-containing protein 19
Karp_00429			ankyrin repeat-containing protein
locus_tag_Karp	gene_name_Karp	predicted_gene_Karp	gene_function_Karp
Karp_00433			conjugal transfer protein TraA
Karp_00434			conjugal transfer protein TraA
Karp_00435		TRAA	conjugal transfer protein TraA
Karp_00436			conjugal transfer protein TraA
locus_tag_Karp	gene_name_Karp	predicted_gene_Karp	gene_function_Karp
Karp_00440			helix-turn-helix domain-containing protein
Karp_00441		OTBS_0726	hypothetical protein
locus_tag_Karp	gene_name_Karp	predicted_gene_Karp	gene_function_Karp
Karp_00462			hypothetical protein
Karp_00463			conjugative transfer protein
Karp_00464			hypothetical protein
locus_tag_Karp	gene_name_Karp	predicted_gene_Karp	gene_function_Karp
Karp_00481		OCAR_4214	conjugal transfer protein TraI
Karp_00482		OCAR_4214	conjugal transfer protein TraI
locus_tag_Karp	gene_name_Karp	predicted_gene_Karp	gene_function_Karp
Karp_00488			ATP-binding protein
Karp_00489			ATP-binding protein
Karp_00490			ATP-binding protein
locus_tag_Karp	gene_name_Karp	predicted_gene_Karp	gene_function_Karp
Karp_00497		DNAB	replicative DNA helicase
Karp_00498			hypothetical protein
locus_tag_Karp	gene_name_Karp	predicted_gene_Karp	gene_function_Karp
Karp_00500			IS5 family transposase ISOt6
Karp_00501			transposase
locus_tag_Karp	gene_name_Karp	predicted_gene_Karp	gene_function_Karp
Karp_00517			(p)pGpp hydrolase
Karp_00518			ankyrin
locus_tag_Karp	gene_name_Karp	predicted_gene_Karp	gene_function_Karp
Karp_00534		OCAR_4214	conjugal transfer protein TraI
Karp_00535		OCAR_4214	conjugal transfer protein TraI
locus_tag_Karp	gene_name_Karp	predicted_gene_Karp	gene_function_Karp
Karp_00553			hypothetical protein
Karp_00554			conjugative transfer protein
Karp_00555			hypothetical protein
locus_tag_Karp	gene_name_Karp	predicted_gene_Karp	gene_function_Karp
Karp_00562		REG_0078	IS5 family transposase ISOt6
Karp_00563		REG_0079	IS5 family transposase ISOt6
locus_tag_Karp	gene_name_Karp	predicted_gene_Karp	gene_function_Karp
Karp_00566		TRAA	conjugal transfer protein TraA
Karp_00567		TRAA	conjugal transfer protein TraA
Karp_00568		TRAA	conjugal transfer protein TraA
locus_tag_Karp	gene_name_Karp	predicted_gene_Karp	gene_function_Karp
Karp_00583		REG_0079	IS5 family transposase ISOt6
Karp_00584		REG_0078	IS5 family transposase ISOt6
locus_tag_Karp	gene_name_Karp	predicted_gene_Karp	gene_function_Karp
Karp_00588		REG_0078	IS5 family transposase ISOt6
Karp_00589		REG_0079	IS5 family transposase ISOt6
locus_tag_Karp	gene_name_Karp	predicted_gene_Karp	gene_function_Karp
Karp_00603			transposase
Karp_00604		REG_0079	IS5 family transposase ISOt6
locus_tag_Karp	gene_name_Karp	predicted_gene_Karp	gene_function_Karp
Karp_00608		REG_0078	IS5 family transposase ISOt6
Karp_00609		REG_0079	IS5 family transposase ISOt6
locus_tag_Karp	gene_name_Karp	predicted_gene_Karp	gene_function_Karp
Karp_00642		REG_0078	DDE transposase family protein
Karp_00643		MIDI_00056	transposase
locus_tag_Karp	gene_name_Karp	predicted_gene_Karp	gene_function_Karp
Karp_00647		REG_0079	IS5 family transposase ISOt6
Karp_00648			IS5 family transposase ISOt6
locus_tag_Karp	gene_name_Karp	predicted_gene_Karp	gene_function_Karp
Karp_00667			hypothetical protein
Karp_00668			conjugal transfer protein TraE
locus_tag_Karp	gene_name_Karp	predicted_gene_Karp	gene_function_Karp
Karp_00672			DNA helicase
Karp_00673			hypothetical protein
Karp_00674			hypothetical protein
locus_tag_Karp	gene_name_Karp	predicted_gene_Karp	gene_function_Karp
Karp_00685		TRAC	conjugal transfer protein TraC
Karp_00686		TRAW	type-F conjugative transfer system protein TraW
locus_tag_Karp	gene_name_Karp	predicted_gene_Karp	gene_function_Karp
Karp_00687			hypothetical protein
Karp_00688		TRAU	conjugal transfer protein
Karp_00689			type-F conjugative transfer system pilin assembly protein TrbC
locus_tag_Karp	gene_name_Karp	predicted_gene_Karp	gene_function_Karp
Karp_00711			integrase
Karp_00712			integrase
locus_tag_Karp	gene_name_Karp	predicted_gene_Karp	gene_function_Karp
Karp_00713			integrase
Karp_00714			integrase
locus_tag_Karp	gene_name_Karp	predicted_gene_Karp	gene_function_Karp
Karp_00718			ATP-binding protein
Karp_00719			ATP-binding protein
locus_tag_Karp	gene_name_Karp	predicted_gene_Karp	gene_function_Karp
Karp_00725		TRAD	conjugal transfer protein
Karp_00726			conjugal transfer protein TraD
Karp_00727		TRAH	conjugal transfer protein TraH
locus_tag_Karp	gene_name_Karp	predicted_gene_Karp	gene_function_Karp
Karp_00746			ankyrin
Karp_00747			(p)pGpp hydrolase
locus_tag_Karp	gene_name_Karp	predicted_gene_Karp	gene_function_Karp
Karp_00748			hypothetical protein
Karp_00749			hypothetical protein
locus_tag_Karp	gene_name_Karp	predicted_gene_Karp	gene_function_Karp
Karp_00752		A1I_03860	IS110 family transposase
Karp_00753		A1I_03860	IS110 family transposase
locus_tag_Karp	gene_name_Karp	predicted_gene_Karp	gene_function_Karp
Karp_00755			ATP-binding protein
Karp_00756			ATP-binding protein
Karp_00757			ATP-binding protein
Karp_00758			ATP-binding protein
locus_tag_Karp	gene_name_Karp	predicted_gene_Karp	gene_function_Karp
Karp_00761			RNA-binding protein
Karp_00762			RNA-binding protein
locus_tag_Karp	gene_name_Karp	predicted_gene_Karp	gene_function_Karp
Karp_00763		DNAB	replicative DNA helicase
Karp_00764			hypothetical protein
locus_tag_Karp	gene_name_Karp	predicted_gene_Karp	gene_function_Karp
Karp_00768			(p)pGpp hydrolase
Karp_00769			ankyrin
locus_tag_Karp	gene_name_Karp	predicted_gene_Karp	gene_function_Karp
Karp_00772			ATP-binding protein
Karp_00773			ATP-binding protein
locus_tag_Karp	gene_name_Karp	predicted_gene_Karp	gene_function_Karp
Karp_00799		REG_0079	IS5 family transposase ISOt6
Karp_00800		REG_0078	IS5 family transposase ISOt6
locus_tag_Karp	gene_name_Karp	predicted_gene_Karp	gene_function_Karp
Karp_00801	mdtL	BCR2	Multidrug resistance protein MdtL
Karp_00802		BCR2	MFS transporter
locus_tag_Karp	gene_name_Karp	predicted_gene_Karp	gene_function_Karp
Karp_00808			transposase
Karp_00809			transposase
locus_tag_Karp	gene_name_Karp	predicted_gene_Karp	gene_function_Karp
Karp_00811			IS5 family transposase ISOt6
Karp_00812		REG_0079	IS5 family transposase ISOt6
locus_tag_Karp	gene_name_Karp	predicted_gene_Karp	gene_function_Karp
Karp_00825		MIDI_00056	transposase
Karp_00826			transposase
locus_tag_Karp	gene_name_Karp	predicted_gene_Karp	gene_function_Karp
Karp_00828			ATP-binding protein
Karp_00829			ATP-binding protein
locus_tag_Karp	gene_name_Karp	predicted_gene_Karp	gene_function_Karp
Karp_00832			IS5 family transposase ISOt6
Karp_00833		REG_0079	IS5 family transposase ISOt6
Karp_00834		REG_0078	IS5 family transposase ISOt6
locus_tag_Karp	gene_name_Karp	predicted_gene_Karp	gene_function_Karp
Karp_00845		MIDI_00056	transposase
Karp_00846			hypothetical protein
locus_tag_Karp	gene_name_Karp	predicted_gene_Karp	gene_function_Karp
Karp_00853			conjugal transfer protein TraG
Karp_00854			conjugal transfer protein TraG
locus_tag_Karp	gene_name_Karp	predicted_gene_Karp	gene_function_Karp
Karp_00862		TRAA	conjugal transfer protein TraA
Karp_00863		TRAA	conjugal transfer protein TraA
locus_tag_Karp	gene_name_Karp	predicted_gene_Karp	gene_function_Karp
Karp_00955			(p)pGpp hydrolase
Karp_00956			ankyrin
locus_tag_Karp	gene_name_Karp	predicted_gene_Karp	gene_function_Karp
Karp_00967			conjugative transfer protein
Karp_00968			conjugative transfer protein
locus_tag_Karp	gene_name_Karp	predicted_gene_Karp	gene_function_Karp
Karp_00972			hypothetical protein
Karp_00973		DNAB	replicative DNA helicase
locus_tag_Karp	gene_name_Karp	predicted_gene_Karp	gene_function_Karp
Karp_00976			membrane protein
Karp_00977			membrane protein
locus_tag_Karp	gene_name_Karp	predicted_gene_Karp	gene_function_Karp
Karp_00989		OCAR_4214	conjugal transfer protein TraI
Karp_00990		OCAR_4214	conjugal transfer protein TraI
locus_tag_Karp	gene_name_Karp	predicted_gene_Karp	gene_function_Karp
Karp_01000		TRAN	conjugal transfer protein TraN
Karp_01001		TRBC	type-F conjugative transfer system pilin assembly protein TrbC
Karp_01002		TRAU	conjugative transfer protein
locus_tag_Karp	gene_name_Karp	predicted_gene_Karp	gene_function_Karp
Karp_01006			conjugative transfer protein
Karp_01007		BCP	peroxiredoxin
Karp_01008			integrase
locus_tag_Karp	gene_name_Karp	predicted_gene_Karp	gene_function_Karp
Karp_01027		REG_0079	IS5 family transposase ISOt6
Karp_01028			hypothetical protein
locus_tag_Karp	gene_name_Karp	predicted_gene_Karp	gene_function_Karp
Karp_01033		REG_0079	IS5 family transposase ISOt6
Karp_01034			transposase
locus_tag_Karp	gene_name_Karp	predicted_gene_Karp	gene_function_Karp
Karp_01037			hypothetical protein
Karp_01038			conjugative transfer protein
Karp_01039			hypothetical protein
locus_tag_Karp	gene_name_Karp	predicted_gene_Karp	gene_function_Karp
Karp_01092			conjugal transfer protein TraI
Karp_01093		OCAR_4214	conjugal transfer protein TraI
Karp_01094		TRAA	conjugal transfer protein TraI
locus_tag_Karp	gene_name_Karp	predicted_gene_Karp	gene_function_Karp
Karp_01114		REG_0079	IS5 family transposase ISOt6
Karp_01115		REG_0078	IS5 family transposase ISOt6
locus_tag_Karp	gene_name_Karp	predicted_gene_Karp	gene_function_Karp
Karp_01122			ankyrin
Karp_01123			membrane protein
locus_tag_Karp	gene_name_Karp	predicted_gene_Karp	gene_function_Karp
Karp_01129			TPR repeat-containing protein 03
Karp_01130			TPR repeat-containing protein 03
locus_tag_Karp	gene_name_Karp	predicted_gene_Karp	gene_function_Karp
Karp_01131			conjugal transfer protein TraN
Karp_01132		TRAN	conjugal transfer protein TraN
Karp_01133		TRBC	type-F conjugative transfer system pilin assembly protein TrbC
Karp_01134		TRAU	conjugal transfer protein
Karp_01135			hypothetical protein
locus_tag_Karp	gene_name_Karp	predicted_gene_Karp	gene_function_Karp
Karp_01149		REG_0079	IS5 family transposase ISOt6
Karp_01150			IS5 family transposase ISOt6
Karp_01151			transposase
locus_tag_Karp	gene_name_Karp	predicted_gene_Karp	gene_function_Karp
Karp_01198			conjugative transfer protein
Karp_01199			conjugative transfer protein
locus_tag_Karp	gene_name_Karp	predicted_gene_Karp	gene_function_Karp
Karp_01214		REG_0078	IS5 family transposase ISOt6
Karp_01215		REG_0079	IS5 family transposase ISOt6
Karp_01216		REG_0079	IS5 family transposase ISOt6
locus_tag_Karp	gene_name_Karp	predicted_gene_Karp	gene_function_Karp
Karp_01217		TRAD	conjugal transfer protein
Karp_01218			conjugal transfer protein TraD
Karp_01219		TRAH	conjugal transfer protein TraH
locus_tag_Karp	gene_name_Karp	predicted_gene_Karp	gene_function_Karp
Karp_01235			IS630 family transposase
Karp_01236			transposase
locus_tag_Karp	gene_name_Karp	predicted_gene_Karp	gene_function_Karp
Karp_01267		REG_0078	IS5 family transposase ISOt6
Karp_01268		REG_0079	IS5 family transposase ISOt6
locus_tag_Karp	gene_name_Karp	predicted_gene_Karp	gene_function_Karp
Karp_01289			hypothetical protein
Karp_01290		DNAB	replicative DNA helicase
locus_tag_Karp	gene_name_Karp	predicted_gene_Karp	gene_function_Karp
Karp_01291			(p)pGpp hydrolase
Karp_01292			ankyrin
locus_tag_Karp	gene_name_Karp	predicted_gene_Karp	gene_function_Karp
Karp_01297			ATP-binding protein
Karp_01298			ATP-binding protein
locus_tag_Karp	gene_name_Karp	predicted_gene_Karp	gene_function_Karp
Karp_01304		OCAR_4214	conjugal transfer protein TraI
Karp_01305		OCAR_4214	conjugal transfer protein TraI
locus_tag_Karp	gene_name_Karp	predicted_gene_Karp	gene_function_Karp
Karp_01324			hypothetical protein
Karp_01325			conjugative transfer protein
Karp_01326			hypothetical protein
locus_tag_Karp	gene_name_Karp	predicted_gene_Karp	gene_function_Karp
Karp_01346			IS5 family transposase ISOt6
Karp_01347			IS5 family transposase ISOt6
locus_tag_Karp	gene_name_Karp	predicted_gene_Karp	gene_function_Karp
Karp_01355		REG_0078	IS5 family transposase ISOt6
Karp_01356		REG_0079	IS5 family transposase ISOt6
locus_tag_Karp	gene_name_Karp	predicted_gene_Karp	gene_function_Karp
Karp_01380			hypothetical protein
Karp_01381			conjugal transfer protein TraE
locus_tag_Karp	gene_name_Karp	predicted_gene_Karp	gene_function_Karp
Karp_01382			conjugative transfer protein
Karp_01383			hypothetical protein
Karp_01384		TRAC	conjugative transfer protein TraC
locus_tag_Karp	gene_name_Karp	predicted_gene_Karp	gene_function_Karp
Karp_01399		TRAB	conjugal transfer protein
Karp_01400		TRAB	conjugal transfer protein
Karp_01401			conjugal transfer protein TraB
locus_tag_Karp	gene_name_Karp	predicted_gene_Karp	gene_function_Karp
Karp_01404		MIDI_00056	transposase
Karp_01405		MIDI_00056	transposase
locus_tag_Karp	gene_name_Karp	predicted_gene_Karp	gene_function_Karp
Karp_01406		REG_0078	IS5 family transposase ISOt6
Karp_01407		REG_0079	IS5 family transposase ISOt6
locus_tag_Karp	gene_name_Karp	predicted_gene_Karp	gene_function_Karp
Karp_01414			hypothetical protein
Karp_01415			hypothetical protein
locus_tag_Karp	gene_name_Karp	predicted_gene_Karp	gene_function_Karp
Karp_01424			ATP-binding protein
Karp_01425			ATP-binding protein
locus_tag_Karp	gene_name_Karp	predicted_gene_Karp	gene_function_Karp
Karp_01435		OCAR_4214	conjugal transfer protein TraI
Karp_01436		OCAR_4214	conjugal transfer protein TraI
locus_tag_Karp	gene_name_Karp	predicted_gene_Karp	gene_function_Karp
Karp_01472	acn_1		Aconitate hydratase A
Karp_01473	acn_2	ACNA	Aconitate hydratase A
locus_tag_Karp	gene_name_Karp	predicted_gene_Karp	gene_function_Karp
Karp_01477			hypothetical protein
Karp_01478			hypothetical protein
Karp_01479		DNAB	replicative DNA helicase
locus_tag_Karp	gene_name_Karp	predicted_gene_Karp	gene_function_Karp
Karp_01486		REG_0079	IS5 family transposase ISOt6
Karp_01487			IS5 family transposase ISOt6
locus_tag_Karp	gene_name_Karp	predicted_gene_Karp	gene_function_Karp
Karp_01499		OCAR_4214	conjugal transfer protein TraI
Karp_01500		YFAD	transposase
locus_tag_Karp	gene_name_Karp	predicted_gene_Karp	gene_function_Karp
Karp_01502		REG_0078	IS5 family transposase ISOt6
Karp_01503		REG_0079	IS5 family transposase ISOt6
Karp_01504		REG_0079	IS5 family transposase ISOt6
locus_tag_Karp	gene_name_Karp	predicted_gene_Karp	gene_function_Karp
Karp_01505		TRAD	conjugal transfer protein
Karp_01506			conjugal transfer protein TraD
Karp_01507		TRAH	conjugal transfer protein TraH
locus_tag_Karp	gene_name_Karp	predicted_gene_Karp	gene_function_Karp
Karp_01533			hypothetical protein
Karp_01534		DNAB	replicative DNA helicase
locus_tag_Karp	gene_name_Karp	predicted_gene_Karp	gene_function_Karp
Karp_01535			(p)pGpp hydrolase
Karp_01536			ankyrin
locus_tag_Karp	gene_name_Karp	predicted_gene_Karp	gene_function_Karp
Karp_01568			hypothetical protein
Karp_01569			conjugative transfer protein
Karp_01570			hypothetical protein
locus_tag_Karp	gene_name_Karp	predicted_gene_Karp	gene_function_Karp
Karp_01578			integrase
Karp_01579			integrase
locus_tag_Karp	gene_name_Karp	predicted_gene_Karp	gene_function_Karp
Karp_01580			hypothetical protein
Karp_01581			conjugative transfer protein
Karp_01582			conjugative transfer protein
Karp_01583			hypothetical protein
locus_tag_Karp	gene_name_Karp	predicted_gene_Karp	gene_function_Karp
Karp_01585		TRAB	conjugal transfer protein
Karp_01586		TRAB	conjugal transfer protein
Karp_01587		REIS_1518	hypothetical protein
Karp_01588		TRAC	conjugal transfer protein TraC
Karp_01589		TRAC	conjugal transfer protein TraC
locus_tag_Karp	gene_name_Karp	predicted_gene_Karp	gene_function_Karp
Karp_01603		YFAD	transposase
Karp_01604		OCAR_4214	conjugal transfer protein TraI
locus_tag_Karp	gene_name_Karp	predicted_gene_Karp	gene_function_Karp
Karp_01606		TRAA	conjugal transfer protein TraA
Karp_01607		TRAA	conjugal transfer protein TraA
locus_tag_Karp	gene_name_Karp	predicted_gene_Karp	gene_function_Karp
Karp_01615			ATP-binding protein
Karp_01616			ATP-binding protein
locus_tag_Karp	gene_name_Karp	predicted_gene_Karp	gene_function_Karp
Karp_01620		DNAB	replicative DNA helicase
Karp_01621			hypothetical protein
Karp_01622			hypothetical protein
locus_tag_Karp	gene_name_Karp	predicted_gene_Karp	gene_function_Karp
Karp_01640			(p)pGpp hydrolase
Karp_01641			ankyrin
locus_tag_Karp	gene_name_Karp	predicted_gene_Karp	gene_function_Karp
Karp_01644		REG_0079	IS5 family transposase ISOt6
Karp_01645		REG_0078	IS5 family transposase ISOt6
locus_tag_Karp	gene_name_Karp	predicted_gene_Karp	gene_function_Karp
Karp_01655		REG_0078	IS5 family transposase ISOt6
Karp_01656		REG_0079	IS5 family transposase ISOt6
locus_tag_Karp	gene_name_Karp	predicted_gene_Karp	gene_function_Karp
Karp_01678		OCAR_4214	conjugal transfer protein TraI
Karp_01679		OCAR_4214	conjugal transfer protein TraI
locus_tag_Karp	gene_name_Karp	predicted_gene_Karp	gene_function_Karp
Karp_01693		DNAB	replicative DNA helicase
Karp_01694			hypothetical protein
locus_tag_Karp	gene_name_Karp	predicted_gene_Karp	gene_function_Karp
Karp_01701			ATP-binding protein
Karp_01702			ATP-binding protein
locus_tag_Karp	gene_name_Karp	predicted_gene_Karp	gene_function_Karp
Karp_01707		TRAA	conjugal transfer protein TraA
Karp_01708		TRAA	conjugal transfer protein TraA
locus_tag_Karp	gene_name_Karp	predicted_gene_Karp	gene_function_Karp
Karp_01709		OCAR_4214	conjugal transfer protein TraI
Karp_01710		OCAR_4214	conjugal transfer protein TraI
locus_tag_Karp	gene_name_Karp	predicted_gene_Karp	gene_function_Karp
Karp_01721		TRAC	conjugal transfer protein TraC
Karp_01722		TRAC	conjugal transfer protein TraC
Karp_01723		REIS_1518	hypothetical protein
Karp_01724		TRAB	conjugal transfer protein
Karp_01725		REIS_0835	hypothetical protein
locus_tag_Karp	gene_name_Karp	predicted_gene_Karp	gene_function_Karp
Karp_01745			hypothetical protein
Karp_01746		REG_0079	IS5 family transposase ISOt6
locus_tag_Karp	gene_name_Karp	predicted_gene_Karp	gene_function_Karp
Karp_01750		A1I_03860	IS110 family transposase
Karp_01751		A1I_03860	IS110 family transposase
locus_tag_Karp	gene_name_Karp	predicted_gene_Karp	gene_function_Karp
Karp_01764			integrase
Karp_01765			integrase
locus_tag_Karp	gene_name_Karp	predicted_gene_Karp	gene_function_Karp
Karp_01767			hypothetical protein
Karp_01768			hypothetical protein
Karp_01769			conjugative transfer protein
Karp_01770			conjugal transfer protein TraE
Karp_01771			conjugative transfer protein
Karp_01772			hypothetical protein
locus_tag_Karp	gene_name_Karp	predicted_gene_Karp	gene_function_Karp
Karp_01789			hypothetical protein
Karp_01790			hypothetical protein
Karp_01791			hypothetical protein
Karp_01792			hypothetical protein
locus_tag_Karp	gene_name_Karp	predicted_gene_Karp	gene_function_Karp
Karp_01793			transposase
Karp_01794			transposase
locus_tag_Karp	gene_name_Karp	predicted_gene_Karp	gene_function_Karp
Karp_01800			ankyrin
Karp_01801			(p)pGpp hydrolase
locus_tag_Karp	gene_name_Karp	predicted_gene_Karp	gene_function_Karp
Karp_01819			hypothetical protein
Karp_01820		DNAB	replicative DNA helicase
locus_tag_Karp	gene_name_Karp	predicted_gene_Karp	gene_function_Karp
Karp_01821			(p)pGpp hydrolase
Karp_01822			ankyrin
locus_tag_Karp	gene_name_Karp	predicted_gene_Karp	gene_function_Karp
Karp_01831		A1I_03860	IS110 family transposase
Karp_01832		A1I_03860	IS110 family transposase
locus_tag_Karp	gene_name_Karp	predicted_gene_Karp	gene_function_Karp
Karp_01839			conjugative transfer protein
Karp_01840		BCP	peroxiredoxin
Karp_01841			integrase
locus_tag_Karp	gene_name_Karp	predicted_gene_Karp	gene_function_Karp
Karp_01866		REG_0078	IS5 family transposase ISOt6
Karp_01867		REG_0079	transposase
Karp_01868			hypothetical protein
locus_tag_Karp	gene_name_Karp	predicted_gene_Karp	gene_function_Karp
Karp_01882			hypothetical protein
Karp_01883			hypothetical protein
locus_tag_Karp	gene_name_Karp	predicted_gene_Karp	gene_function_Karp
Karp_01886			ATP-binding protein
Karp_01887			ATP-binding protein
locus_tag_Karp	gene_name_Karp	predicted_gene_Karp	gene_function_Karp
Karp_01888			(p)pGpp hydrolase
Karp_01889			(p)ppGpp synthetase
locus_tag_Karp	gene_name_Karp	predicted_gene_Karp	gene_function_Karp
Karp_01894		OCAR_4214	conjugal transfer protein TraI
Karp_01895			conjugal transfer protein TraI
locus_tag_Karp	gene_name_Karp	predicted_gene_Karp	gene_function_Karp
Karp_01897		TRAD	conjugal transfer protein
Karp_01898			hypothetical protein
Karp_01899		TRAG	conjugal transfer protein TraG
locus_tag_Karp	gene_name_Karp	predicted_gene_Karp	gene_function_Karp
Karp_01926		A1I_03860	IS110 family transposase
Karp_01927		A1I_03860	IS110 family transposase
locus_tag_Karp	gene_name_Karp	predicted_gene_Karp	gene_function_Karp
Karp_01928			conjugal transfer protein TraN
Karp_01929		TRAN	conjugal transfer protein TraN
Karp_01930		TRBC	type-F conjugative transfer system pilin assembly protein TrbC
Karp_01931		TRAU	conjugal transfer protein
Karp_01932			hypothetical protein
locus_tag_Karp	gene_name_Karp	predicted_gene_Karp	gene_function_Karp
Karp_01933		TRAW	type-F conjugative transfer system protein TraW
Karp_01934		TRAC	conjugal transfer protein TraC
locus_tag_Karp	gene_name_Karp	predicted_gene_Karp	gene_function_Karp
Karp_01962		TRAN	conjugal transfer protein TraN
Karp_01963		TRBC	type-F conjugative transfer system pilin assembly protein TrbC
Karp_01964		TRAU	conjugal transfer protein
locus_tag_Karp	gene_name_Karp	predicted_gene_Karp	gene_function_Karp
Karp_01966			hypothetical protein
Karp_01967			hypothetical protein
locus_tag_Karp	gene_name_Karp	predicted_gene_Karp	gene_function_Karp
Karp_01973			conjugal transfer protein TraE
Karp_01974			hypothetical protein
locus_tag_Karp	gene_name_Karp	predicted_gene_Karp	gene_function_Karp
Karp_01979		REG_0079	IS5 family transposase ISOt6
Karp_01980		REG_0078	IS5 family transposase ISOt6
locus_tag_Karp	gene_name_Karp	predicted_gene_Karp	gene_function_Karp
Karp_01993		REG_0078	IS5 family transposase ISOt6
Karp_01994		REG_0079	IS5 family transposase ISOt6
locus_tag_Karp	gene_name_Karp	predicted_gene_Karp	gene_function_Karp
Karp_01996		REG_0079	IS5 family transposase ISOt6
Karp_01997		REG_0078	IS5 family transposase ISOt6
locus_tag_Karp	gene_name_Karp	predicted_gene_Karp	gene_function_Karp
Karp_02008		REG_0078	IS5 family transposase ISOt6
Karp_02009		REG_0079	IS5 family transposase ISOt6
locus_tag_Karp	gene_name_Karp	predicted_gene_Karp	gene_function_Karp
Karp_02010			conjugal transfer protein TraH
Karp_02011			IS5 family transposase ISOt6
locus_tag_Karp	gene_name_Karp	predicted_gene_Karp	gene_function_Karp
Karp_02012		SMI_1148	IS5 family transposase ISOt6
Karp_02013		REG_0079	IS5 family transposase ISOt6
locus_tag_Karp	gene_name_Karp	predicted_gene_Karp	gene_function_Karp
Karp_02030			hypothetical protein
Karp_02031			hypothetical protein
locus_tag_Karp	gene_name_Karp	predicted_gene_Karp	gene_function_Karp
Karp_02041		DNAB	replicative DNA helicase
Karp_02042			hypothetical protein
locus_tag_Karp	gene_name_Karp	predicted_gene_Karp	gene_function_Karp
Karp_02063			ATP-binding protein
Karp_02064			ATP-binding protein
locus_tag_Karp	gene_name_Karp	predicted_gene_Karp	gene_function_Karp
Karp_02066			(p)pGpp hydrolase
Karp_02067			(p)ppGpp synthetase
locus_tag_Karp	gene_name_Karp	predicted_gene_Karp	gene_function_Karp
Karp_02071			conjugative transfer protein
Karp_02072			conjugative transfer protein
locus_tag_Karp	gene_name_Karp	predicted_gene_Karp	gene_function_Karp
Karp_02076		OCAR_4214	conjugal transfer protein TraI
Karp_02077			hypothetical protein
locus_tag_Karp	gene_name_Karp	predicted_gene_Karp	gene_function_Karp
Karp_02126		MIDI_00056	transposase
Karp_02127		MIDI_00056	transposase
locus_tag_Karp	gene_name_Karp	predicted_gene_Karp	gene_function_Karp
Karp_02143		XERD	site-specific tyrosine recombinase XerD
Karp_02144			hypothetical protein
locus_tag_Karp	gene_name_Karp	predicted_gene_Karp	gene_function_Karp
Karp_02163			ankyrin
Karp_02164			(p)pGpp hydrolase
Karp_02165			(p)pGpp hydrolase
locus_tag_Karp	gene_name_Karp	predicted_gene_Karp	gene_function_Karp
Karp_02166		DNAB	replicative DNA helicase
Karp_02167			hypothetical protein
Karp_02168			hypothetical protein
locus_tag_Karp	gene_name_Karp	predicted_gene_Karp	gene_function_Karp
Karp_02266		A1I_03860	IS110 family transposase
Karp_02267		A1I_03860	IS110 family transposase
locus_tag_Karp	gene_name_Karp	predicted_gene_Karp	gene_function_Karp
Karp_02268			IS630 family transposase
Karp_02269		OANT_0389	IS630 family transposase
locus_tag_Karp	gene_name_Karp	predicted_gene_Karp	gene_function_Karp
Karp_02275		REG_0079	IS5 family transposase ISOt6
Karp_02276		REG_0078	IS5 family transposase ISOt6
locus_tag_Karp	gene_name_Karp	predicted_gene_Karp	gene_function_Karp
Karp_02284		TRAB	conjugal transfer protein
Karp_02285		TRAC	conjugal transfer protein TraC
Karp_02286		TRAW	type-F conjugative transfer system protein TraW
locus_tag_Karp	gene_name_Karp	predicted_gene_Karp	gene_function_Karp
Karp_02287			hypothetical protein
Karp_02288		TRAU	conjugal transfer protein
Karp_02289		TRBC	type-F conjugative transfer system pilin assembly protein TrbC
Karp_02290		TRAN	conjugal transfer protein TraN
locus_tag_Karp	gene_name_Karp	predicted_gene_Karp	gene_function_Karp
Karp_02292		TRAN	conjugal transfer protein TraN
Karp_02293		TRBC	type-F conjugative transfer system pilin assembly protein TrbC
Karp_02294		TRAU	conjugal transfer protein
locus_tag_Karp	gene_name_Karp	predicted_gene_Karp	gene_function_Karp
Karp_02316		REG_0078	IS5 family transposase ISOt6
Karp_02317		MIDI_00056	transposase
locus_tag_Karp	gene_name_Karp	predicted_gene_Karp	gene_function_Karp
Karp_02319			hypothetical protein
Karp_02320		DNAB	replicative DNA helicase
locus_tag_Karp	gene_name_Karp	predicted_gene_Karp	gene_function_Karp
Karp_02326			conjugative transfer protein
Karp_02327			conjugative transfer protein
locus_tag_Karp	gene_name_Karp	predicted_gene_Karp	gene_function_Karp
Karp_02330			hypothetical protein
Karp_02331			hypothetical protein
locus_tag_Karp	gene_name_Karp	predicted_gene_Karp	gene_function_Karp
Karp_02357		XTHA1	exodeoxyribonuclease III
Karp_02358		XTHA1	exodeoxyribonuclease III
locus_tag_Karp	gene_name_Karp	predicted_gene_Karp	gene_function_Karp
Karp_02361			(p)ppGpp synthetase
Karp_02362			(p)pGpp hydrolase
locus_tag_Karp	gene_name_Karp	predicted_gene_Karp	gene_function_Karp
Karp_02363			ATP-binding protein
Karp_02364			ATP-binding protein
locus_tag_Karp	gene_name_Karp	predicted_gene_Karp	gene_function_Karp
Karp_02377			hypothetical protein
Karp_02378			hypothetical protein
locus_tag_Karp	gene_name_Karp	predicted_gene_Karp	gene_function_Karp
Karp_02405			hypothetical protein
Karp_02406			membrane protein
locus_tag_Karp	gene_name_Karp	predicted_gene_Karp	gene_function_Karp
Karp_02428		REG_0079	IS5 family transposase ISOt6
Karp_02429			IS5 family transposase ISOt6
locus_tag_Karp	gene_name_Karp	predicted_gene_Karp	gene_function_Karp
Karp_02430		REG_0078	IS5 family transposase ISOt6
Karp_02431		MIDI_00056	transposase
locus_tag_Karp	gene_name_Karp	predicted_gene_Karp	gene_function_Karp
Karp_02433			hypothetical protein
Karp_02434		DNAB	replicative DNA helicase
locus_tag_Karp	gene_name_Karp	predicted_gene_Karp	gene_function_Karp
Karp_02435			RNA-binding protein
Karp_02436			RNA-binding protein
locus_tag_Karp	gene_name_Karp	predicted_gene_Karp	gene_function_Karp
Karp_02439			ATP-binding protein
Karp_02440			ATP-binding protein
Karp_02441			ATP-binding protein
Karp_02442			ATP-binding protein
locus_tag_Karp	gene_name_Karp	predicted_gene_Karp	gene_function_Karp
Karp_02445			hypothetical protein
Karp_02446			hypothetical protein
locus_tag_Karp	gene_name_Karp	predicted_gene_Karp	gene_function_Karp
Karp_02447		A1I_03860	IS110 family transposase
Karp_02448		A1I_03860	IS110 family transposase
locus_tag_Karp	gene_name_Karp	predicted_gene_Karp	gene_function_Karp
Karp_02491		OCAR_4214	conjugal transfer protein TraI
Karp_02492		OCAR_4214	conjugal transfer protein TraI
locus_tag_Karp	gene_name_Karp	predicted_gene_Karp	gene_function_Karp
Karp_02495			TPR repeat-containing protein 08
Karp_02496		TRAG	conjugal transfer protein TraG
locus_tag_Karp	gene_name_Karp	predicted_gene_Karp	gene_function_Karp
Karp_02497		A1I_03860	IS110 family transposase
Karp_02498		A1I_03860	IS110 family transposase
locus_tag_Karp	gene_name_Karp	predicted_gene_Karp	gene_function_Karp
Karp_02510			ATP-binding protein
Karp_02511			ATP-binding protein
locus_tag_Karp	gene_name_Karp	predicted_gene_Karp	gene_function_Karp
Karp_02522			conjugative transfer protein
Karp_02523			hypothetical protein
locus_tag_Karp	gene_name_Karp	predicted_gene_Karp	gene_function_Karp
Karp_02536			hypothetical protein
Karp_02537		MIDI_00056	transposase
locus_tag_Karp	gene_name_Karp	predicted_gene_Karp	gene_function_Karp
Karp_02541			integrase
Karp_02542			hypothetical protein
locus_tag_Karp	gene_name_Karp	predicted_gene_Karp	gene_function_Karp
Karp_02552			(p)pGpp hydrolase
Karp_02553			ankyrin
locus_tag_Karp	gene_name_Karp	predicted_gene_Karp	gene_function_Karp
Karp_02556			ATP-binding protein
Karp_02557			ATP-binding protein

## Sheet: Supp Data 5 UT176 operons
Description: This sheet shows operons identified only in UT176.
'gene_name’ represents a gene name derived from the Genbank annotation.
'predicted_gene’ is a gene name predicted by EggNOG-mapper.
'gene_function’ describes a gene product retrieved from Genbank annotation.
locus_tag_UT176	gene_name_UT176	predicted_gene_UT176	gene_function_UT176
UT176_00012		OANT_0389	IS630 family transposase
UT176_00013		REIS_0936	IS630 family transposase
locus_tag_UT176	gene_name_UT176	predicted_gene_UT176	gene_function_UT176
UT176_00020	gpmA		2,3-bisphosphoglycerate-dependent phosphoglycerate mutase
UT176_00021			hypothetical protein
UT176_00022			hypothetical protein
locus_tag_UT176	gene_name_UT176	predicted_gene_UT176	gene_function_UT176
UT176_00027		OANT_0389	IS630 family transposase
UT176_00028		REIS_0936	IS630 family transposase
locus_tag_UT176	gene_name_UT176	predicted_gene_UT176	gene_function_UT176
UT176_00030		REIS_0936	IS630 family transposase
UT176_00031		OANT_0389	IS630 family transposase
locus_tag_UT176	gene_name_UT176	predicted_gene_UT176	gene_function_UT176
UT176_00035			(p)pGpp hydrolase
UT176_00036			ankyrin
locus_tag_UT176	gene_name_UT176	predicted_gene_UT176	gene_function_UT176
UT176_00038		OANT_0389	IS630 family transposase
UT176_00039		REIS_0936	IS630 family transposase
locus_tag_UT176	gene_name_UT176	predicted_gene_UT176	gene_function_UT176
UT176_00045			hypothetical protein
UT176_00046			hypothetical protein
UT176_00047			hypothetical protein
locus_tag_UT176	gene_name_UT176	predicted_gene_UT176	gene_function_UT176
UT176_00050		OANT_0389	IS630 family transposase
UT176_00051		REIS_0936	IS630 family transposase
locus_tag_UT176	gene_name_UT176	predicted_gene_UT176	gene_function_UT176
UT176_00075		OCAR_4214	conjugal transfer protein TraI
UT176_00076		TRAA	conjugal transfer protein TraI
locus_tag_UT176	gene_name_UT176	predicted_gene_UT176	gene_function_UT176
UT176_00098		REIS_0936	IS630 family transposase
UT176_00099		OANT_0389	IS630 family transposase
locus_tag_UT176	gene_name_UT176	predicted_gene_UT176	gene_function_UT176
UT176_00108		OANT_0389	IS630 family transposase
UT176_00109		REIS_0936	IS630 family transposase
locus_tag_UT176	gene_name_UT176	predicted_gene_UT176	gene_function_UT176
UT176_00110			transposase
UT176_00111		REG_0079	IS5 family transposase ISOt6
locus_tag_UT176	gene_name_UT176	predicted_gene_UT176	gene_function_UT176
UT176_00119		REIS_0936	IS630 family transposase
UT176_00120		OANT_0389	IS630 family transposase
locus_tag_UT176	gene_name_UT176	predicted_gene_UT176	gene_function_UT176
UT176_00138		OANT_0389	IS630 family transposase
UT176_00139		REIS_0936	IS630 family transposase
locus_tag_UT176	gene_name_UT176	predicted_gene_UT176	gene_function_UT176
UT176_00144		OANT_0389	IS630 family transposase
UT176_00145		REIS_0936	IS630 family transposase
locus_tag_UT176	gene_name_UT176	predicted_gene_UT176	gene_function_UT176
UT176_00147			IS630 family transposase
UT176_00148		GLL1611	IS630 family transposase
locus_tag_UT176	gene_name_UT176	predicted_gene_UT176	gene_function_UT176
UT176_00169		TRAD	conjugal transfer protein
UT176_00170		TRAD	conjugal transfer protein
locus_tag_UT176	gene_name_UT176	predicted_gene_UT176	gene_function_UT176
UT176_00171		REIS_0936	IS630 family transposase
UT176_00172		OANT_0389	IS630 family transposase
locus_tag_UT176	gene_name_UT176	predicted_gene_UT176	gene_function_UT176
UT176_00182			ankyrin repeat-containing protein
UT176_00183			hypothetical protein
locus_tag_UT176	gene_name_UT176	predicted_gene_UT176	gene_function_UT176
UT176_00196		TRAB	conjugal transfer protein
UT176_00197		REIS_1518	hypothetical protein
locus_tag_UT176	gene_name_UT176	predicted_gene_UT176	gene_function_UT176
UT176_00212			integrase
UT176_00213			integrase
locus_tag_UT176	gene_name_UT176	predicted_gene_UT176	gene_function_UT176
UT176_00274		OANT_0389	IS630 family transposase
UT176_00275		REIS_0936	IS630 family transposase
locus_tag_UT176	gene_name_UT176	predicted_gene_UT176	gene_function_UT176
UT176_00284		MAF	septum formation inhibitor Maf
UT176_00285		INFA	translation initiation factor IF-1
locus_tag_UT176	gene_name_UT176	predicted_gene_UT176	gene_function_UT176
UT176_00320		OANT_0389	IS630 family transposase
UT176_00321		REIS_0936	IS630 family transposase
locus_tag_UT176	gene_name_UT176	predicted_gene_UT176	gene_function_UT176
UT176_00330		OANT_0389	IS630 family transposase
UT176_00331		REIS_0936	IS630 family transposase
locus_tag_UT176	gene_name_UT176	predicted_gene_UT176	gene_function_UT176
UT176_00366		REIS_0936	IS630 family transposase
UT176_00367		OANT_0389	IS630 family transposase
locus_tag_UT176	gene_name_UT176	predicted_gene_UT176	gene_function_UT176
UT176_00374		TRAH	conjugal transfer protein TraH
UT176_00375			conjugal transfer protein TraF
UT176_00376			integrase
locus_tag_UT176	gene_name_UT176	predicted_gene_UT176	gene_function_UT176
UT176_00377		OANT_0389	IS630 family transposase
UT176_00378		REIS_0936	IS630 family transposase
locus_tag_UT176	gene_name_UT176	predicted_gene_UT176	gene_function_UT176
UT176_00388		RPLU	50S ribosomal protein L21
UT176_00389		RPMA	50S ribosomal protein L27
locus_tag_UT176	gene_name_UT176	predicted_gene_UT176	gene_function_UT176
UT176_00390		OANT_0389	IS630 family transposase
UT176_00391		REIS_0936	IS630 family transposase
locus_tag_UT176	gene_name_UT176	predicted_gene_UT176	gene_function_UT176
UT176_00398			conjugal transfer protein TraC
UT176_00399		TRAC	conjugal transfer protein TraC
locus_tag_UT176	gene_name_UT176	predicted_gene_UT176	gene_function_UT176
UT176_00422			integrase
UT176_00423			integrase
UT176_00424			integrase
locus_tag_UT176	gene_name_UT176	predicted_gene_UT176	gene_function_UT176
UT176_00456			DDE transposase family protein
UT176_00457		REIS_0936	IS630 family transposase
UT176_00458		OANT_0389	IS630 family transposase
locus_tag_UT176	gene_name_UT176	predicted_gene_UT176	gene_function_UT176
UT176_00464		OANT_0389	IS630 family transposase
UT176_00465		REIS_0936	IS630 family transposase
locus_tag_UT176	gene_name_UT176	predicted_gene_UT176	gene_function_UT176
UT176_00466		OANT_0389	IS630 family transposase
UT176_00467		REIS_0936	IS630 family transposase
locus_tag_UT176	gene_name_UT176	predicted_gene_UT176	gene_function_UT176
UT176_00476			TPR repeat-containing protein 08
UT176_00477			TPR repeat-containing protein 08
locus_tag_UT176	gene_name_UT176	predicted_gene_UT176	gene_function_UT176
UT176_00482		REIS_0936	IS630 family transposase
UT176_00483		OANT_0389	IS630 family transposase
UT176_00484		OANT_0389	IS630 family transposase
locus_tag_UT176	gene_name_UT176	predicted_gene_UT176	gene_function_UT176
UT176_00489		TRAN	conjugal transfer protein TraN
UT176_00490			conjugal transfer protein TraN
locus_tag_UT176	gene_name_UT176	predicted_gene_UT176	gene_function_UT176
UT176_00491		TRAC	conjugal transfer protein TraC
UT176_00492		TRAC	conjugal transfer protein TraC
locus_tag_UT176	gene_name_UT176	predicted_gene_UT176	gene_function_UT176
UT176_00493		OANT_0389	IS630 family transposase
UT176_00494		REIS_0936	IS630 family transposase
locus_tag_UT176	gene_name_UT176	predicted_gene_UT176	gene_function_UT176
UT176_00505		OANT_0389	IS630 family transposase
UT176_00506		REIS_0936	IS630 family transposase
locus_tag_UT176	gene_name_UT176	predicted_gene_UT176	gene_function_UT176
UT176_00513		OANT_0389	IS630 family transposase
UT176_00514		REIS_0936	IS630 family transposase
locus_tag_UT176	gene_name_UT176	predicted_gene_UT176	gene_function_UT176
UT176_00520		TRAC	conjugal transfer protein TraC
UT176_00521		OANT_0389	IS630 family transposase
UT176_00522		REIS_0936	IS630 family transposase
locus_tag_UT176	gene_name_UT176	predicted_gene_UT176	gene_function_UT176
UT176_00538		OANT_0389	IS630 family transposase
UT176_00539		REIS_0936	IS630 family transposase
locus_tag_UT176	gene_name_UT176	predicted_gene_UT176	gene_function_UT176
UT176_00544		REIS_0936	IS630 family transposase
UT176_00545		OANT_0389	IS630 family transposase
locus_tag_UT176	gene_name_UT176	predicted_gene_UT176	gene_function_UT176
UT176_00556		REIS_0936	IS630 family transposase
UT176_00557		OANT_0389	IS630 family transposase
locus_tag_UT176	gene_name_UT176	predicted_gene_UT176	gene_function_UT176
UT176_00558		REIS_0936	IS630 family transposase
UT176_00559		OANT_0389	IS630 family transposase
locus_tag_UT176	gene_name_UT176	predicted_gene_UT176	gene_function_UT176
UT176_00577		REIS_0936	IS630 family transposase
UT176_00578		OANT_0389	IS630 family transposase
locus_tag_UT176	gene_name_UT176	predicted_gene_UT176	gene_function_UT176
UT176_00580		REIS_0936	IS630 family transposase
UT176_00581		OANT_0389	IS630 family transposase
locus_tag_UT176	gene_name_UT176	predicted_gene_UT176	gene_function_UT176
UT176_00588		TRAB	conjugal transfer protein
UT176_00589		REIS_1518	hypothetical protein
UT176_00590		TRAC	conjugal transfer protein TraC
locus_tag_UT176	gene_name_UT176	predicted_gene_UT176	gene_function_UT176
UT176_00592		REIS_0936	IS630 family transposase
UT176_00593		OANT_0389	IS630 family transposase
locus_tag_UT176	gene_name_UT176	predicted_gene_UT176	gene_function_UT176
UT176_00596			integrase
UT176_00597			integrase
locus_tag_UT176	gene_name_UT176	predicted_gene_UT176	gene_function_UT176
UT176_00600		REIS_1518	hypothetical protein
UT176_00601			conjugal transfer protein TraC
locus_tag_UT176	gene_name_UT176	predicted_gene_UT176	gene_function_UT176
UT176_00609		REIS_0936	IS630 family transposase
UT176_00610		OANT_0389	IS630 family transposase
locus_tag_UT176	gene_name_UT176	predicted_gene_UT176	gene_function_UT176
UT176_00612		REIS_0936	IS630 family transposase
UT176_00613		OANT_0389	IS630 family transposase
locus_tag_UT176	gene_name_UT176	predicted_gene_UT176	gene_function_UT176
UT176_00637		REIS_0936	IS630 family transposase
UT176_00638		OANT_0389	IS630 family transposase
locus_tag_UT176	gene_name_UT176	predicted_gene_UT176	gene_function_UT176
UT176_00652		REIS_0936	IS630 family transposase
UT176_00653		OANT_0389	IS630 family transposase
locus_tag_UT176	gene_name_UT176	predicted_gene_UT176	gene_function_UT176
UT176_00656		OANT_0389	IS630 family transposase
UT176_00657		REIS_0936	IS630 family transposase
locus_tag_UT176	gene_name_UT176	predicted_gene_UT176	gene_function_UT176
UT176_00669		REIS_0936	IS630 family transposase
UT176_00670		OANT_0389	IS630 family transposase
locus_tag_UT176	gene_name_UT176	predicted_gene_UT176	gene_function_UT176
UT176_00671		REIS_0936	IS630 family transposase
UT176_00672			IS630 family transposase
locus_tag_UT176	gene_name_UT176	predicted_gene_UT176	gene_function_UT176
UT176_00674		REIS_0936	IS630 family transposase
UT176_00675		OANT_0389	IS630 family transposase
locus_tag_UT176	gene_name_UT176	predicted_gene_UT176	gene_function_UT176
UT176_00691		REIS_0936	IS630 family transposase
UT176_00692		OANT_0389	IS630 family transposase
UT176_00693		TRAA	conjugal transfer protein TraA
locus_tag_UT176	gene_name_UT176	predicted_gene_UT176	gene_function_UT176
UT176_00694			conjugal transfer protein TraA
UT176_00695			conjugal transfer protein TraA
locus_tag_UT176	gene_name_UT176	predicted_gene_UT176	gene_function_UT176
UT176_00700		TRAD	conjugal transfer protein
UT176_00701		TRAG	conjugal transfer protein TraG
locus_tag_UT176	gene_name_UT176	predicted_gene_UT176	gene_function_UT176
UT176_00702		REIS_0936	IS630 family transposase
UT176_00703		OANT_0389	IS630 family transposase
locus_tag_UT176	gene_name_UT176	predicted_gene_UT176	gene_function_UT176
UT176_00704			conjugal transfer protein
UT176_00705			hypothetical protein
locus_tag_UT176	gene_name_UT176	predicted_gene_UT176	gene_function_UT176
UT176_00709		OANT_0389	IS630 family transposase
UT176_00710		REIS_0936	IS630 family transposase
locus_tag_UT176	gene_name_UT176	predicted_gene_UT176	gene_function_UT176
UT176_00711		TRAG	conjugal transfer protein TraG
UT176_00712			conjugal transfer protein TraH
locus_tag_UT176	gene_name_UT176	predicted_gene_UT176	gene_function_UT176
UT176_00720		TRAN	conjugal transfer protein TraN
UT176_00721			conjugal transfer protein TraN
UT176_00722		TRAC	conjugal transfer protein TraC
locus_tag_UT176	gene_name_UT176	predicted_gene_UT176	gene_function_UT176
UT176_00723			conjugative transfer protein TraC
UT176_00724			conjugal transfer protein TraC
UT176_00725		TRAC	conjugal transfer protein TraC
UT176_00726		REIS_1518	hypothetical protein
UT176_00727		TRAB	conjugal transfer protein
UT176_00728			conjugal transfer protein
locus_tag_UT176	gene_name_UT176	predicted_gene_UT176	gene_function_UT176
UT176_00732			integrase
UT176_00733			integrase
locus_tag_UT176	gene_name_UT176	predicted_gene_UT176	gene_function_UT176
UT176_00736		REIS_0936	IS630 family transposase
UT176_00737		OANT_0389	IS630 family transposase
locus_tag_UT176	gene_name_UT176	predicted_gene_UT176	gene_function_UT176
UT176_00741		RETA	reverse transcriptase
UT176_00742			reverse transcriptase
locus_tag_UT176	gene_name_UT176	predicted_gene_UT176	gene_function_UT176
UT176_00759		OANT_0389	IS630 family transposase
UT176_00760		REIS_0936	IS630 family transposase
locus_tag_UT176	gene_name_UT176	predicted_gene_UT176	gene_function_UT176
UT176_00765		REIS_0936	IS630 family transposase
UT176_00766		OANT_0389	IS630 family transposase
locus_tag_UT176	gene_name_UT176	predicted_gene_UT176	gene_function_UT176
UT176_00775		REIS_0936	IS630 family transposase
UT176_00776		OANT_0389	IS630 family transposase
locus_tag_UT176	gene_name_UT176	predicted_gene_UT176	gene_function_UT176
UT176_00790		REIS_0936	IS630 family transposase
UT176_00791		OANT_0389	IS630 family transposase
locus_tag_UT176	gene_name_UT176	predicted_gene_UT176	gene_function_UT176
UT176_00797		REIS_0936	IS630 family transposase
UT176_00798		OANT_0389	IS630 family transposase
UT176_00799		OANT_0389	IS630 family transposase
UT176_00800			hypothetical protein
locus_tag_UT176	gene_name_UT176	predicted_gene_UT176	gene_function_UT176
UT176_00832			ATP-binding protein
UT176_00833			ATP-binding protein
UT176_00834			ATP-binding protein
locus_tag_UT176	gene_name_UT176	predicted_gene_UT176	gene_function_UT176
UT176_00843		MIDI_00056	transposase
UT176_00844		MIDI_00056	transposase
locus_tag_UT176	gene_name_UT176	predicted_gene_UT176	gene_function_UT176
UT176_00860		REIS_0936	IS630 family transposase
UT176_00861		OANT_0389	IS630 family transposase
locus_tag_UT176	gene_name_UT176	predicted_gene_UT176	gene_function_UT176
UT176_00876		SG1639	hypothetical protein
UT176_00877			conjugal transfer protein
locus_tag_UT176	gene_name_UT176	predicted_gene_UT176	gene_function_UT176
UT176_00878			conjugal transfer protein
UT176_00879		REIS_0936	IS630 family transposase
UT176_00880		OANT_0389	IS630 family transposase
locus_tag_UT176	gene_name_UT176	predicted_gene_UT176	gene_function_UT176
UT176_00892		OANT_0389	IS630 family transposase
UT176_00893		REIS_0936	IS630 family transposase
locus_tag_UT176	gene_name_UT176	predicted_gene_UT176	gene_function_UT176
UT176_00900		PURC	phosphoribosylaminoimidazolesuccinocarboxamide synthase
UT176_00901		PURC	phosphoribosylaminoimidazolesuccinocarboxamide synthase
locus_tag_UT176	gene_name_UT176	predicted_gene_UT176	gene_function_UT176
UT176_00903		REG_0079	transposase
UT176_00904		SMI_1148	IS5 family transposase ISOt6
UT176_00905		OANT_0389	IS630 family transposase
UT176_00906		REIS_0936	IS630 family transposase
UT176_00907		REG_0078	IS5 family transposase ISOt6
locus_tag_UT176	gene_name_UT176	predicted_gene_UT176	gene_function_UT176
UT176_00924		TRAA	conjugal transfer protein TraA
UT176_00925			hypothetical protein
locus_tag_UT176	gene_name_UT176	predicted_gene_UT176	gene_function_UT176
UT176_00932		REIS_0936	IS630 family transposase
UT176_00933		OANT_0389	IS630 family transposase
locus_tag_UT176	gene_name_UT176	predicted_gene_UT176	gene_function_UT176
UT176_00952		REIS_0936	IS630 family transposase
UT176_00953		OANT_0389	IS630 family transposase
locus_tag_UT176	gene_name_UT176	predicted_gene_UT176	gene_function_UT176
UT176_00965		TRBC	type-F conjugative transfer system pilin assembly protein TrbC
UT176_00966			conjugal transfer protein TraN
UT176_00967			conjugal transfer protein TraN
locus_tag_UT176	gene_name_UT176	predicted_gene_UT176	gene_function_UT176
UT176_01003		OANT_0389	IS630 family transposase
UT176_01004		REIS_0936	IS630 family transposase
locus_tag_UT176	gene_name_UT176	predicted_gene_UT176	gene_function_UT176
UT176_01005		TRAW	type-F conjugative transfer system protein TraW
UT176_01006		TRAW	type-F conjugative transfer system protein TraW
locus_tag_UT176	gene_name_UT176	predicted_gene_UT176	gene_function_UT176
UT176_01029		DNAB	replicative DNA helicase
UT176_01030			hypothetical protein
locus_tag_UT176	gene_name_UT176	predicted_gene_UT176	gene_function_UT176
UT176_01041		OANT_0389	IS630 family transposase
UT176_01042		REIS_0936	IS630 family transposase
locus_tag_UT176	gene_name_UT176	predicted_gene_UT176	gene_function_UT176
UT176_01051		OANT_0389	IS630 family transposase
UT176_01052		REIS_0936	IS630 family transposase
locus_tag_UT176	gene_name_UT176	predicted_gene_UT176	gene_function_UT176
UT176_01053			conjugal transfer protein
UT176_01054		SG1639	hypothetical protein
locus_tag_UT176	gene_name_UT176	predicted_gene_UT176	gene_function_UT176
UT176_01058		TRAN	conjugal transfer protein TraN
UT176_01059			conjugal transfer protein TraN
locus_tag_UT176	gene_name_UT176	predicted_gene_UT176	gene_function_UT176
UT176_01060		TRAC	conjugal transfer protein TraC
UT176_01061		TRAC	conjugal transfer protein TraC
locus_tag_UT176	gene_name_UT176	predicted_gene_UT176	gene_function_UT176
UT176_01062		OANT_0389	IS630 family transposase
UT176_01063		REIS_0936	IS630 family transposase
locus_tag_UT176	gene_name_UT176	predicted_gene_UT176	gene_function_UT176
UT176_01067		OANT_0389	IS630 family transposase
UT176_01068		REIS_0936	IS630 family transposase
locus_tag_UT176	gene_name_UT176	predicted_gene_UT176	gene_function_UT176
UT176_01069		TRAA	conjugal transfer protein TraA
UT176_01070		TRAA	conjugal transfer protein TraA
locus_tag_UT176	gene_name_UT176	predicted_gene_UT176	gene_function_UT176
UT176_01073		OANT_0389	IS630 family transposase
UT176_01074		REIS_0936	IS630 family transposase
locus_tag_UT176	gene_name_UT176	predicted_gene_UT176	gene_function_UT176
UT176_01088			integrase
UT176_01089			integrase
locus_tag_UT176	gene_name_UT176	predicted_gene_UT176	gene_function_UT176
UT176_01093		REIS_0936	IS630 family transposase
UT176_01094		OANT_0389	IS630 family transposase
locus_tag_UT176	gene_name_UT176	predicted_gene_UT176	gene_function_UT176
UT176_01095			integrase
UT176_01096			integrase
locus_tag_UT176	gene_name_UT176	predicted_gene_UT176	gene_function_UT176
UT176_01117		MIDI_00056	transposase
UT176_01118		MIDI_00056	transposase
locus_tag_UT176	gene_name_UT176	predicted_gene_UT176	gene_function_UT176
UT176_01146			integrase
UT176_01147			integrase
locus_tag_UT176	gene_name_UT176	predicted_gene_UT176	gene_function_UT176
UT176_01148		REIS_0936	IS630 family transposase
UT176_01149		OANT_0389	IS630 family transposase
UT176_01150			hypothetical protein
locus_tag_UT176	gene_name_UT176	predicted_gene_UT176	gene_function_UT176
UT176_01156		REIS_0936	IS630 family transposase
UT176_01157		OANT_0389	IS630 family transposase
locus_tag_UT176	gene_name_UT176	predicted_gene_UT176	gene_function_UT176
UT176_01161		REIS_0936	IS630 family transposase
UT176_01162		OANT_0389	IS630 family transposase
locus_tag_UT176	gene_name_UT176	predicted_gene_UT176	gene_function_UT176
UT176_01182		REIS_0936	IS630 family transposase
UT176_01183		OANT_0389	IS630 family transposase
locus_tag_UT176	gene_name_UT176	predicted_gene_UT176	gene_function_UT176
UT176_01189		OANT_0389	IS630 family transposase
UT176_01190		REIS_0936	IS630 family transposase
locus_tag_UT176	gene_name_UT176	predicted_gene_UT176	gene_function_UT176
UT176_01195		OANT_0389	IS630 family transposase
UT176_01196		REIS_0936	IS630 family transposase
locus_tag_UT176	gene_name_UT176	predicted_gene_UT176	gene_function_UT176
UT176_01198			hypothetical protein
UT176_01199			ankyrin repeat-containing protein
locus_tag_UT176	gene_name_UT176	predicted_gene_UT176	gene_function_UT176
UT176_01208			transposase
UT176_01209		YFAD	transposase
locus_tag_UT176	gene_name_UT176	predicted_gene_UT176	gene_function_UT176
UT176_01220			hypothetical protein
UT176_01221		OANT_0389	IS630 family transposase
UT176_01222		REIS_0936	IS630 family transposase
locus_tag_UT176	gene_name_UT176	predicted_gene_UT176	gene_function_UT176
UT176_01225			ankyrin
UT176_01226			ankyrin
UT176_01227			(p)pGpp hydrolase
locus_tag_UT176	gene_name_UT176	predicted_gene_UT176	gene_function_UT176
UT176_01229		OANT_0389	IS630 family transposase
UT176_01230		REIS_0936	IS630 family transposase
locus_tag_UT176	gene_name_UT176	predicted_gene_UT176	gene_function_UT176
UT176_01237		TRAA	conjugal transfer protein TraA
UT176_01238		TRAA	conjugal transfer protein TraA
locus_tag_UT176	gene_name_UT176	predicted_gene_UT176	gene_function_UT176
UT176_01247		REIS_0936	IS630 family transposase
UT176_01248		OANT_0389	IS630 family transposase
locus_tag_UT176	gene_name_UT176	predicted_gene_UT176	gene_function_UT176
UT176_01253		REIS_0936	IS630 family transposase
UT176_01254		OANT_0389	IS630 family transposase
locus_tag_UT176	gene_name_UT176	predicted_gene_UT176	gene_function_UT176
UT176_01260		DNAB	replicative DNA helicase
UT176_01261			hypothetical protein
locus_tag_UT176	gene_name_UT176	predicted_gene_UT176	gene_function_UT176
UT176_01269		REIS_0936	IS630 family transposase
UT176_01270		OANT_0389	IS630 family transposase
locus_tag_UT176	gene_name_UT176	predicted_gene_UT176	gene_function_UT176
UT176_01277		OANT_0389	IS630 family transposase
UT176_01278		REIS_0936	IS630 family transposase
locus_tag_UT176	gene_name_UT176	predicted_gene_UT176	gene_function_UT176
UT176_01283		REIS_0936	IS630 family transposase
UT176_01284		OANT_0389	IS630 family transposase
locus_tag_UT176	gene_name_UT176	predicted_gene_UT176	gene_function_UT176
UT176_01299			conjugal transfer protein TraE
UT176_01300			hypothetical protein
locus_tag_UT176	gene_name_UT176	predicted_gene_UT176	gene_function_UT176
UT176_01304			hypothetical protein
UT176_01305			IS630 family transposase
locus_tag_UT176	gene_name_UT176	predicted_gene_UT176	gene_function_UT176
UT176_01315			integrase
UT176_01316		REIS_0936	IS630 family transposase
UT176_01317		OANT_0389	IS630 family transposase
UT176_01318			integrase
locus_tag_UT176	gene_name_UT176	predicted_gene_UT176	gene_function_UT176
UT176_01322		TRAB	conjugal transfer protein
UT176_01323		REIS_1518	hypothetical protein
UT176_01324		TRAC	conjugal transfer protein TraC
locus_tag_UT176	gene_name_UT176	predicted_gene_UT176	gene_function_UT176
UT176_01326		REIS_0936	IS630 family transposase
UT176_01327		OANT_0389	IS630 family transposase
locus_tag_UT176	gene_name_UT176	predicted_gene_UT176	gene_function_UT176
UT176_01348		REIS_0936	IS630 family transposase
UT176_01349		OANT_0389	IS630 family transposase
locus_tag_UT176	gene_name_UT176	predicted_gene_UT176	gene_function_UT176
UT176_01362		OANT_0389	IS630 family transposase
UT176_01363		REIS_0936	IS630 family transposase
locus_tag_UT176	gene_name_UT176	predicted_gene_UT176	gene_function_UT176
UT176_01368		OANT_0389	IS630 family transposase
UT176_01369		REIS_0936	IS630 family transposase
locus_tag_UT176	gene_name_UT176	predicted_gene_UT176	gene_function_UT176
UT176_01374			ankyrin repeat-containing protein
UT176_01375			hypothetical protein
locus_tag_UT176	gene_name_UT176	predicted_gene_UT176	gene_function_UT176
UT176_01385		OANT_0389	IS630 family transposase
UT176_01386		REIS_0936	IS630 family transposase
locus_tag_UT176	gene_name_UT176	predicted_gene_UT176	gene_function_UT176
UT176_01394		REIS_0936	IS630 family transposase
UT176_01395		OANT_0389	IS630 family transposase
locus_tag_UT176	gene_name_UT176	predicted_gene_UT176	gene_function_UT176
UT176_01397		OANT_0389	IS630 family transposase
UT176_01398		REIS_0936	IS630 family transposase
locus_tag_UT176	gene_name_UT176	predicted_gene_UT176	gene_function_UT176
UT176_01418		OANT_0389	IS630 family transposase
UT176_01419			hypothetical protein
locus_tag_UT176	gene_name_UT176	predicted_gene_UT176	gene_function_UT176
UT176_01421			hypothetical protein
UT176_01422		NIFS	hypothetical protein
locus_tag_UT176	gene_name_UT176	predicted_gene_UT176	gene_function_UT176
UT176_01456		REIS_0936	IS630 family transposase
UT176_01457		OANT_0389	IS630 family transposase
locus_tag_UT176	gene_name_UT176	predicted_gene_UT176	gene_function_UT176
UT176_01469		TRAN	conjugal transfer protein TraN
UT176_01470			conjugal transfer protein TraN
UT176_01471		TRBC	type-F conjugative transfer system pilin assembly protein TrbC
locus_tag_UT176	gene_name_UT176	predicted_gene_UT176	gene_function_UT176
UT176_01490		OANT_0389	IS630 family transposase
UT176_01491		REIS_0936	IS630 family transposase
locus_tag_UT176	gene_name_UT176	predicted_gene_UT176	gene_function_UT176
UT176_01494		MIDI_00056	transposase
UT176_01495		MIDI_00056	transposase
locus_tag_UT176	gene_name_UT176	predicted_gene_UT176	gene_function_UT176
UT176_01510		OANT_0389	IS630 family transposase
UT176_01511		REIS_0936	IS630 family transposase
locus_tag_UT176	gene_name_UT176	predicted_gene_UT176	gene_function_UT176
UT176_01515		OANT_0389	IS630 family transposase
UT176_01516		REIS_0936	IS630 family transposase
locus_tag_UT176	gene_name_UT176	predicted_gene_UT176	gene_function_UT176
UT176_01526			transposase
UT176_01527		REG_0079	IS5 family transposase ISOt6
locus_tag_UT176	gene_name_UT176	predicted_gene_UT176	gene_function_UT176
UT176_01545		REIS_0936	IS630 family transposase
UT176_01546		OANT_0389	IS630 family transposase
locus_tag_UT176	gene_name_UT176	predicted_gene_UT176	gene_function_UT176
UT176_01547			IS630 family transposase
UT176_01548		GLL1611	IS630 family transposase
locus_tag_UT176	gene_name_UT176	predicted_gene_UT176	gene_function_UT176
UT176_01549		OANT_0389	IS630 family transposase
UT176_01550		REIS_0936	IS630 family transposase
locus_tag_UT176	gene_name_UT176	predicted_gene_UT176	gene_function_UT176
UT176_01558		REIS_0936	IS630 family transposase
UT176_01559		OANT_0389	IS630 family transposase
locus_tag_UT176	gene_name_UT176	predicted_gene_UT176	gene_function_UT176
UT176_01565			DDE transposase family protein
UT176_01566		REIS_0936	IS630 family transposase
UT176_01567		OANT_0389	IS630 family transposase
locus_tag_UT176	gene_name_UT176	predicted_gene_UT176	gene_function_UT176
UT176_01581			integrase
UT176_01582			integrase
locus_tag_UT176	gene_name_UT176	predicted_gene_UT176	gene_function_UT176
UT176_01594			conjugal transfer protein
UT176_01595			conjugal transfer protein
locus_tag_UT176	gene_name_UT176	predicted_gene_UT176	gene_function_UT176
UT176_01625		TRAA	conjugal transfer protein TraA
UT176_01626		TRAA	conjugal transfer protein TraA
locus_tag_UT176	gene_name_UT176	predicted_gene_UT176	gene_function_UT176
UT176_01629		REIS_0936	IS630 family transposase
UT176_01630		OANT_0389	IS630 family transposase
locus_tag_UT176	gene_name_UT176	predicted_gene_UT176	gene_function_UT176
UT176_01631			repeat-containing protein D
UT176_01632			repeat-containing protein D
locus_tag_UT176	gene_name_UT176	predicted_gene_UT176	gene_function_UT176
UT176_01642			IS5 family transposase ISOt6
UT176_01643		REIS_0936	IS630 family transposase
UT176_01644		OANT_0389	IS630 family transposase
UT176_01645		OANT_0389	IS630 family transposase
locus_tag_UT176	gene_name_UT176	predicted_gene_UT176	gene_function_UT176
UT176_01675		TRAD	conjugal transfer protein
UT176_01676		TRAD	conjugal transfer protein
UT176_01677		TRAD	conjugal transfer protein TraD
locus_tag_UT176	gene_name_UT176	predicted_gene_UT176	gene_function_UT176
UT176_01678		REIS_0936	IS630 family transposase
UT176_01679		OANT_0389	IS630 family transposase
locus_tag_UT176	gene_name_UT176	predicted_gene_UT176	gene_function_UT176
UT176_01693		REIS_0936	IS630 family transposase
UT176_01694		OANT_0389	IS630 family transposase
UT176_01695		MIDI_00056	transposase
locus_tag_UT176	gene_name_UT176	predicted_gene_UT176	gene_function_UT176
UT176_01706		OANT_0389	IS630 family transposase
UT176_01707		REIS_0936	IS630 family transposase
locus_tag_UT176	gene_name_UT176	predicted_gene_UT176	gene_function_UT176
UT176_01713		OANT_0389	IS630 family transposase
UT176_01714		REIS_0936	IS630 family transposase
locus_tag_UT176	gene_name_UT176	predicted_gene_UT176	gene_function_UT176
UT176_01716			hypothetical protein
UT176_01717			hypothetical protein
locus_tag_UT176	gene_name_UT176	predicted_gene_UT176	gene_function_UT176
UT176_01734		OANT_0389	IS630 family transposase
UT176_01735		REIS_0936	IS630 family transposase
locus_tag_UT176	gene_name_UT176	predicted_gene_UT176	gene_function_UT176
UT176_01749		REIS_0936	IS630 family transposase
UT176_01750		OANT_0389	IS630 family transposase
locus_tag_UT176	gene_name_UT176	predicted_gene_UT176	gene_function_UT176
UT176_01756		REIS_0936	IS630 family transposase
UT176_01757		OANT_0389	IS630 family transposase
locus_tag_UT176	gene_name_UT176	predicted_gene_UT176	gene_function_UT176
UT176_01758		OANT_0389	IS630 family transposase
UT176_01759		OANT_0389	IS630 family transposase
UT176_01760		REIS_0936	IS630 family transposase
locus_tag_UT176	gene_name_UT176	predicted_gene_UT176	gene_function_UT176
UT176_01804		REIS_0936	IS630 family transposase
UT176_01805		OANT_0389	IS630 family transposase
locus_tag_UT176	gene_name_UT176	predicted_gene_UT176	gene_function_UT176
UT176_01815		MIDI_00056	transposase
UT176_01816		REG_0079	IS5 family transposase ISOt6
locus_tag_UT176	gene_name_UT176	predicted_gene_UT176	gene_function_UT176
UT176_01827		PS305	hypothetical protein
UT176_01828			hypothetical protein
UT176_01829			hypothetical protein
locus_tag_UT176	gene_name_UT176	predicted_gene_UT176	gene_function_UT176
UT176_01840		REIS_0936	IS630 family transposase
UT176_01841		OANT_0389	IS630 family transposase
locus_tag_UT176	gene_name_UT176	predicted_gene_UT176	gene_function_UT176
UT176_01850		OANT_0389	IS630 family transposase
UT176_01851		REIS_0936	IS630 family transposase
locus_tag_UT176	gene_name_UT176	predicted_gene_UT176	gene_function_UT176
UT176_01853		TRAD	conjugal transfer protein
UT176_01854		TRAD	conjugal transfer protein
locus_tag_UT176	gene_name_UT176	predicted_gene_UT176	gene_function_UT176
UT176_01867		OANT_0389	IS630 family transposase
UT176_01868		REIS_0936	IS630 family transposase
locus_tag_UT176	gene_name_UT176	predicted_gene_UT176	gene_function_UT176
UT176_01916		REIS_0936	IS630 family transposase
UT176_01917		OANT_0389	IS630 family transposase
locus_tag_UT176	gene_name_UT176	predicted_gene_UT176	gene_function_UT176
UT176_01929			ATP-binding protein
UT176_01930			ATP-binding protein
locus_tag_UT176	gene_name_UT176	predicted_gene_UT176	gene_function_UT176
UT176_01943		OANT_0389	IS630 family transposase
UT176_01944		REIS_0936	IS630 family transposase
locus_tag_UT176	gene_name_UT176	predicted_gene_UT176	gene_function_UT176
UT176_01960		OANT_0389	IS630 family transposase
UT176_01961		REIS_0936	IS630 family transposase
locus_tag_UT176	gene_name_UT176	predicted_gene_UT176	gene_function_UT176
UT176_01967		REIS_0936	IS630 family transposase
UT176_01968		OANT_0389	IS630 family transposase
locus_tag_UT176	gene_name_UT176	predicted_gene_UT176	gene_function_UT176
UT176_01993		OANT_0389	IS630 family transposase
UT176_01994		REIS_0936	IS630 family transposase
locus_tag_UT176	gene_name_UT176	predicted_gene_UT176	gene_function_UT176
UT176_02019		REIS_0936	IS630 family transposase
UT176_02020		OANT_0389	IS630 family transposase
locus_tag_UT176	gene_name_UT176	predicted_gene_UT176	gene_function_UT176
UT176_02026		REIS_0936	IS630 family transposase
UT176_02027		OANT_0389	IS630 family transposase
locus_tag_UT176	gene_name_UT176	predicted_gene_UT176	gene_function_UT176
UT176_02031		REIS_0936	IS630 family transposase
UT176_02032		OANT_0389	IS630 family transposase
UT176_02033			DNA methyltransferase
locus_tag_UT176	gene_name_UT176	predicted_gene_UT176	gene_function_UT176
UT176_02044		REIS_0936	IS630 family transposase
UT176_02045		OANT_0389	IS630 family transposase
locus_tag_UT176	gene_name_UT176	predicted_gene_UT176	gene_function_UT176
UT176_02046		REIS_0936	IS630 family transposase
UT176_02047		OANT_0389	IS630 family transposase
locus_tag_UT176	gene_name_UT176	predicted_gene_UT176	gene_function_UT176
UT176_02053			conjugal transfer protein TraN
UT176_02054			conjugal transfer protein TraN
locus_tag_UT176	gene_name_UT176	predicted_gene_UT176	gene_function_UT176
UT176_02055		OANT_0389	IS630 family transposase
UT176_02056		REIS_0936	IS630 family transposase
locus_tag_UT176	gene_name_UT176	predicted_gene_UT176	gene_function_UT176
UT176_02059			conjugal transfer protein
UT176_02060			conjugal transfer protein
UT176_02061			conjugal transfer protein TraH
UT176_02062		REIS_0936	IS630 family transposase
UT176_02063		OANT_0389	IS630 family transposase
UT176_02064		TRAH	conjugal transfer protein TraH
UT176_02065		TRAG	conjugal transfer protein TraG
locus_tag_UT176	gene_name_UT176	predicted_gene_UT176	gene_function_UT176
UT176_02066		REIS_0936	IS630 family transposase
UT176_02067		OANT_0389	IS630 family transposase
locus_tag_UT176	gene_name_UT176	predicted_gene_UT176	gene_function_UT176
UT176_02081		OANT_0389	IS630 family transposase
UT176_02082		REIS_0936	IS630 family transposase
locus_tag_UT176	gene_name_UT176	predicted_gene_UT176	gene_function_UT176
UT176_02084		OANT_0389	IS630 family transposase
UT176_02085		REIS_0936	IS630 family transposase
locus_tag_UT176	gene_name_UT176	predicted_gene_UT176	gene_function_UT176
UT176_02097			integrase
UT176_02098			integrase

## Sheet: Supp Data 6 Joint response
Description: This sheet shows genes upregulated (logFC > 2.0 and FDR < 0.01) in Karp- and UT176-infected HUVEC cells compared with uninfected HUVEC cells.
Column ‘Karp_logFC’ describes the logFC values of the differential expression of HUVEC cells infected with Karp compared to uninfected HUVEC cells
Column ‘UT176_logFC’ describes the logFC values of the differential expression of HUVEC cells infected with UT176 compared to uninfected HUVEC cells
identifier	gene_name	Karp_logFC	UT_logFC
ENSG00000136514.2	RTP4	10.4869	10.4406
ENSG00000225964.5	NRIR	10.0716	9.94301
ENSG00000134321.11	RSAD2	9.99591	10.3214
ENSG00000183486.12	MX2	9.78276	9.48935
ENSG00000185745.9	IFIT1	9.26035	9.0171
ENSG00000171855.6	IFNB1	8.79033	8.66396
ENSG00000111335.12	OAS2	8.62714	7.97904
ENSG00000134326.11	CMPK2	8.57877	8.3505
ENSG00000169245.5	CXCL10	8.43044	10.1947
ENSG00000215515.2	IFIT1P1	8.42163	8.10552
ENSG00000269720.1	CTD	8.41078	8.51282
ENSG00000157601.13	MX1	8.08637	8.04503
ENSG00000135114.12	OASL	7.7232	8.63923
ENSG00000128422.15	KRT17	7.70574	7.19235
ENSG00000228318.3	AP001610.5	7.63677	7.35873
ENSG00000119922.8	IFIT2	7.63434	8.52044
ENSG00000137959.15	IFI44L	7.59764	7.45106
ENSG00000119917.13	IFIT3	7.39199	7.94508
ENSG00000186831.11	KRT17P2	6.80513	6.34746
ENSG00000138646.8	HERC5	6.79972	7.57468
ENSG00000185885.15	IFITM1	6.79062	6.63176
ENSG00000089127.12	OAS1	6.74862	6.36271
ENSG00000232031.1	RP5	6.64893	6.65206
ENSG00000126709.14	IFI6	6.60698	6.3523
ENSG00000138642.14	HERC6	6.56459	6.85363
ENSG00000111331.12	OAS3	6.42688	5.94222
ENSG00000184838.14	PRR16	6.2478	4.57066
ENSG00000133106.14	EPSTI1	5.9972	5.88667
ENSG00000132530.16	XAF1	5.99615	5.91939
ENSG00000257452.1	RP1	5.96124	5.28196
ENSG00000110446.9	SLC15A3	5.93177	5.99346
ENSG00000123496.7	IL13RA2	5.89718	2.02364
ENSG00000141574.7	SECTM1	5.88773	6.00433
ENSG00000137965.10	IFI44	5.87505	6.17777
ENSG00000162654.8	GBP4	5.87343	6.66713
ENSG00000247844.1	CCAT1	5.85356	5.29444
ENSG00000168062.9	BATF2	5.82415	5.04493
ENSG00000238648.1	TRI	5.71508	5.96227
ENSG00000156587.15	UBE2L6	5.48887	5.05552
ENSG00000184979.9	USP18	5.46461	5.07817
ENSG00000187608.8	ISG15	5.41653	5.29283
ENSG00000225886.3	RP11	5.40139	4.9403
ENSG00000154451.14	GBP5	5.22491	6.97305
ENSG00000169860.6	P2RY1	5.08416	2.00953
ENSG00000112773.15	FAM46A	5.07401	4.77687
ENSG00000096696.13	DSP	4.97899	5.4334
ENSG00000108679.12	LGALS3BP	4.93919	4.99116
ENSG00000172183.14	ISG20	4.89746	4.38436
ENSG00000130303.12	BST2	4.75801	4.23428
ENSG00000087303.16	NID2	4.71621	2.40359
ENSG00000243649.8	CFB	4.69008	5.52297
ENSG00000161133.16	USP41	4.6726	4.63332
ENSG00000151090.17	THRB	4.50479	2.95172
ENSG00000101347.8	SAMHD1	4.46992	4.26469
ENSG00000010030.13	ETV7	4.39821	4.03766
ENSG00000169248.12	CXCL11	4.37153	4.65971
ENSG00000168961.16	LGALS9	4.33833	3.75558
ENSG00000115267.5	IFIH1	4.28133	4.74938
ENSG00000068079.7	IFI35	4.28092	4.17624
ENSG00000175899.14	A2M	4.1632	5.19918
ENSG00000152778.8	IFIT5	4.10414	3.85463
ENSG00000271503.5	CCL5	4.10243	4.80088
ENSG00000135899.16	SP110	4.01078	3.89913
ENSG00000160932.10	LY6E	3.99648	3.71344
ENSG00000280755.1	AC009950.1	3.98099	3.84598
ENSG00000267335.2	CTB	3.96765	2.8452
ENSG00000100342.20	APOL1	3.95051	4.64545
ENSG00000244255.5	XXbac	3.87855	4.69734
ENSG00000185507.19	IRF7	3.87515	3.02184
ENSG00000221963.5	APOL6	3.85365	3.39401
ENSG00000138496.16	PARP9	3.83554	3.75498
ENSG00000168685.14	IL7R	3.80242	3.50011
ENSG00000130589.16	HELZ2	3.80018	3.66675
ENSG00000240065.7	PSMB9	3.78051	3.56733
ENSG00000107201.9	DDX58	3.77275	4.77056
ENSG00000181381.13	DDX60L	3.77073	3.98192
ENSG00000185201.16	IFITM2	3.73315	3.54402
ENSG00000106785.14	TRIM14	3.7317	3.62133
ENSG00000249631.5	RP11	3.72772	2.36974
ENSG00000223414.2	LINC00473	3.65091	3.87602
ENSG00000188559.13	RALGAPA2	3.63694	2.23151
ENSG00000114251.13	WNT5A	3.61382	4.97578
ENSG00000108771.12	DHX58	3.5803	3.5522
ENSG00000121858.10	TNFSF10	3.56736	3.37587
ENSG00000177989.13	ODF3B	3.51405	4.79213
ENSG00000182179.10	UBA7	3.50474	3.67671
ENSG00000188313.12	PLSCR1	3.47218	3.2237
ENSG00000173193.13	PARP14	3.46105	3.71301
ENSG00000228560.1	RP11	3.39089	3.84196
ENSG00000277402.1	MIR6891	3.3831	3.13095
ENSG00000279236.1	RP11	3.33538	3.18402
ENSG00000114270.15	COL7A1	3.28373	4.08653
ENSG00000247317.3	RP11	3.27859	3.96003
ENSG00000281115.1	AC024995.1	3.2537	3.80053
ENSG00000130775.15	THEMIS2	3.23194	3.13461
ENSG00000146859.6	TMEM140	3.2123	3.60888
ENSG00000234745.9	HLA	3.19823	3.08517
ENSG00000101342.9	TLDC2	3.19345	3.14088
ENSG00000163840.9	DTX3L	3.18807	3.03382
ENSG00000109321.10	AREG	3.1779	2.3553
ENSG00000216490.3	IFI30	3.12445	3.55332
ENSG00000204642.13	HLA	3.10977	3.08754
ENSG00000137628.16	DDX60	3.07176	3.19342
ENSG00000255355.1	AP000640.2	3.00539	4.18528
ENSG00000243103.3	RN7SL452P	2.99556	2.8443
ENSG00000232040.2	ZBED9	2.99428	4.22942
ENSG00000134215.15	VAV3	2.98754	2.60255
ENSG00000272941.1	RP11	2.97963	3.66901
ENSG00000140853.15	NLRC5	2.97647	3.46842
ENSG00000271581.1	XXbac	2.97111	2.71241
ENSG00000170298.15	LGALS9B	2.96521	2.52752
ENSG00000280248.1	CTD	2.9567	3.13601
ENSG00000164330.16	EBF1	2.95144	2.06509
ENSG00000156219.16	ART3	2.93532	2.98477
ENSG00000177409.11	SAMD9L	2.92766	3.27705
ENSG00000163644.14	PPM1K	2.90813	3.10121
ENSG00000168394.10	TAP1	2.90132	3.15087
ENSG00000237013.1	AC010987.6	2.88775	3.46459
ENSG00000113389.15	NPR3	2.88444	4.06165
ENSG00000131203.12	IDO1	2.87002	4.03432
ENSG00000253796.1	RP11	2.8228	2.49864
ENSG00000108342.12	CSF3	2.80446	5.03727
ENSG00000174640.12	SLCO2A1	2.80348	2.90373
ENSG00000197536.10	C5orf56	2.78617	3.23524
ENSG00000173821.19	RNF213	2.76466	2.8618
ENSG00000155287.10	SLC25A28	2.76335	2.88786
ENSG00000205413.7	SAMD9	2.7557	3.25814
ENSG00000152689.17	RASGRP3	2.74366	3.31676
ENSG00000204261.8	PSMB8	2.7318	2.65604
ENSG00000164342.12	TLR3	2.7201	4.21554
ENSG00000026950.16	BTN3A1	2.69984	2.47535
ENSG00000080709.14	KCNN2	2.68759	3.61
ENSG00000137752.22	CASP1	2.6849	3.14958
ENSG00000170581.13	STAT2	2.68171	2.74839
ENSG00000137198.9	GMPR	2.66617	2.453
ENSG00000256287.1	RP11	2.62225	2.03315
ENSG00000186470.13	BTN3A2	2.61469	2.05912
ENSG00000165949.12	IFI27	2.61155	2.58195
ENSG00000078018.19	MAP2	2.59128	2.55055
ENSG00000025708.13	TYMP	2.58165	4.24666
ENSG00000092529.22	CAPN3	2.5753	2.87327
ENSG00000079263.18	SP140	2.55769	2.47222
ENSG00000135750.14	KCNK1	2.55762	2.31901
ENSG00000282851.1	BISPR	2.52846	2.58723
ENSG00000107719.8	PALD1	2.52134	2.58086
ENSG00000174808.11	BTC	2.50793	3.38667
ENSG00000101115.12	SALL4	2.49299	2.15948
ENSG00000002549.12	LAP3	2.48008	2.08142
ENSG00000272669.1	RP3	2.46048	2.8925
ENSG00000204632.11	HLA	2.45956	2.23097
ENSG00000252213.1	SNORA74	2.43189	2.12908
ENSG00000257178.3	RP11	2.41523	2.56217
ENSG00000105559.11	PLEKHA4	2.41448	3.09481
ENSG00000123609.10	NMI	2.39577	2.62765
ENSG00000178685.13	PARP10	2.39556	2.07514
ENSG00000204622.11	HLA	2.39324	2.08814
ENSG00000185880.12	TRIM69	2.38557	2.42388
ENSG00000163009.8	C2orf48	2.38004	2.7673
ENSG00000277599.1	NEAT1_3	2.37918	2.34357
ENSG00000204525.15	HLA	2.37495	2.31982
ENSG00000115415.18	STAT1	2.37002	2.10582
ENSG00000059378.12	PARP12	2.36665	2.4812
ENSG00000163568.13	AIM2	2.36026	3.0683
ENSG00000258454.1	RP11	2.32219	2.2956
ENSG00000259932.1	CTD	2.3055	2.56591
ENSG00000239920.1	AC015691.13	2.3027	2.10926
ENSG00000131979.18	GCH1	2.29786	2.6315
ENSG00000223131.1	RNA5SP304	2.27159	2.31705
ENSG00000230191.1	RP4	2.25789	2.16327
ENSG00000278050.1	NEAT1_2	2.2544	2.6559
ENSG00000201185.1	RNA5SP202	2.25318	2.21538
ENSG00000130812.10	ANGPTL6	2.25294	2.471
ENSG00000235290.1	HLA	2.25026	2.44984
ENSG00000186469.8	GNG2	2.24796	2.09539
ENSG00000128284.19	APOL3	2.24402	2.96899
ENSG00000229474.6	PATL2	2.24199	2.00569
ENSG00000116701.14	NCF2	2.23486	4.30566
ENSG00000205560.12	CPT1B	2.23405	2.88812
ENSG00000183783.6	KCTD8	2.21847	4.18149
ENSG00000234626.1	RP1	2.1915	2.04388
ENSG00000130813.17	C19orf66	2.18968	2.4509
ENSG00000261441.1	RP11	2.18702	2.65297
ENSG00000197859.9	ADAMTSL2	2.17493	2.25634
ENSG00000250264.1	XXbac	2.16692	2.41188
ENSG00000204267.13	TAP2	2.15733	2.40585
ENSG00000055332.16	EIF2AK2	2.15519	2.05506
ENSG00000138378.17	STAT4	2.14556	2.69503
ENSG00000163746.11	PLSCR2	2.14396	2.24141
ENSG00000154930.14	ACSS1	2.12324	2.5099
ENSG00000134470.19	IL15RA	2.11975	2.13997
ENSG00000212304.1	SNORD12	2.11263	2.28395
ENSGR0000185291.11	IL3RA	2.10847	2.20914
ENSG00000259060.7	RP11	2.10311	2.54397
ENSG00000173464.14	RNASE11	2.10311	2.54397
ENSG00000271758.2	RP11	2.0957	2.45369
ENSG00000243753.5	HLA	2.07267	2.13546
ENSG00000132109.9	TRIM21	2.05814	2.16638
ENSG00000178977.3	LINC00324	2.05451	2.58879
ENSG00000128335.13	APOL2	2.04252	2.49239
ENSG00000258733.5	CTD	2.02958	2.12757
ENSG00000155363.18	MOV10	2.02767	2.39075
ENSG00000170166.5	HOXD4	2.00549	2.28641

## Sheet: Supp Data 7 Host diff exp long
Description: This sheet describes host genes differentially expressed by HUVEC in response to Karp or UT176.
'HUVEC cells infected with UT176/HUVEC cells infected with Karp’ represents the results of the differential gene expression of HUVEC cells infected with UT176 compared to HUVEC cells infected with Karp.
'HUVEC cells infected with Karp/uninfected HUVEC cells’ represents the results of the differential gene expression of HUVEC cells infected with Karp compared to control HUVEC cells.
'HUVEC cells infected with UT176/uninfected HUVEC cells’ represents the results of the differential gene expression of HUVEC cells infected with UT176 compared to control HUVEC cells.
identifier	gene_name	HUVEC cells infected with UT176/HUVEC cells infected with Karp					HUVEC cells infected with Karp/uninfected HUVEC cells					HUVEC cells infected with UT176/uninfected HUVEC cells
		logFC	logCPM	F	PValue	FDR	logFC	logCPM	F	PValue	FDR	logFC	logCPM	F	PValue	FDR
ENSG00000164400.5	CSF2	9.43134	-0.406798	78.2824	7.63363e-06	0.000217217	-1.667	-0.406798	0.513884	0.490988	0.577454	7.76434	-0.406798	91.9655	3.84983e-06	7.88745e-05
ENSG00000230773.6	AC079807.4	6.55641	5.70429	7.79305	0.028335	0.0768384	0.324873	5.70429	0.0180018	0.897242	0.923383	6.88128	5.70429	8.54581	0.0235961	0.0417306
ENSG00000130487.5	KLHDC7B	6.39887	-0.442725	100.154	5.68208e-07	3.76219e-05	-1.27392	-0.442725	1.27619	0.281926	0.370364	5.12495	-0.442725	105.354	4.37799e-07	1.84306e-05
ENSG00000124875.9	CXCL6	5.78001	0.109988	60.4757	7.07778e-06	0.000207154	-0.513478	0.109988	0.176987	0.681833	0.748513	5.26653	0.109988	66.5859	4.42682e-06	8.64683e-05
ENSG00000236452.1	AC123023.1	5.66998	3.67521	667.544	1.93749e-11	5.95422e-08	-1.39672	3.67521	33.9105	0.00010202	0.000991108	4.27326	3.67521	511.496	8.54411e-11	3.08912e-08
ENSG00000163735.6	CXCL5	5.58967	-0.0280237	83.2371	1.45759e-06	6.90911e-05	-1.41573	-0.0280237	2.55431	0.13745	0.208596	4.17394	-0.0280237	75.5744	2.36585e-06	5.77035e-05
ENSG00000166923.10	GREM1	5.26479	1.03405	129.276	1.50852e-07	1.40173e-05	-2.05055	1.03405	13.9258	0.00314502	0.0114241	3.21424	1.03405	82.1427	1.55811e-06	4.27529e-05
ENSG00000226320.5	AC018359.1	5.23465	4.72648	336.499	8.66536e-10	5.15421e-07	-0.989429	4.72648	12.4589	0.00450451	0.0148452	4.24522	4.72648	263.764	3.29158e-09	4.85548e-07
ENSG00000169429.10	CXCL8	4.87664	5.72128	517.44	8.01257e-11	1.37937e-07	-1.96917	5.72128	99.9805	5.73288e-07	2.30302e-05	2.90747	5.72128	232.184	6.58937e-09	8.19616e-07
ENSG00000115009.11	CCL20	4.80931	2.3214	349.852	6.99436e-10	4.60604e-07	-1.19333	2.3214	17.1647	0.00153248	0.00680052	3.61598	2.3214	266.28	3.12538e-09	4.64749e-07
ENSG00000007908.15	SELE	4.74291	4.8688	597.182	3.60728e-11	8.31433e-08	-0.509389	4.8688	7.33311	0.019871	0.0453301	4.23352	4.8688	525.758	7.33252e-11	2.75927e-08
ENSG00000137462.6	TLR2	4.63362	-0.151368	174.014	3.11992e-08	4.64222e-06	-0.217861	-0.151368	0.180492	0.7057	0.768951	4.41576	-0.151368	195.628	1.66406e-08	1.6767e-06
ENSG00000162692.10	VCAM1	4.50636	3.53315	700.071	1.48522e-11	5.95422e-08	-0.0396095	3.53315	0.0452808	0.835264	0.873146	4.46675	3.53315	739.329	1.09469e-11	6.45627e-09
ENSG00000253522.3	MIR3142HG	4.49157	2.30688	404.263	3.14957e-10	3.29155e-07	-0.512376	2.30688	4.01514	0.0695605	0.121002	3.97919	2.30688	378.852	4.50848e-10	1.06579e-07
ENSG00000178776.4	C5orf46	4.35276	1.8542	402.804	3.21318e-10	3.29155e-07	-3.3754	1.8542	233.439	6.39943e-09	7.10838e-07	0.977351	1.8542	37.7103	6.38992e-05	0.000481109
ENSG00000163347.5	CLDN1	4.08705	3.52901	1218.12	6.64741e-13	6.12858e-09	-1.86017	3.52901	254.258	4.02091e-09	5.14871e-07	2.22688	3.52901	489.813	1.08694e-10	3.78151e-08
ENSG00000258602.1	RP11	4.04173	2.68349	300.969	1.5994e-09	7.10113e-07	-3.81168	2.68349	268.567	2.98283e-09	4.0741e-07	0.230047	2.68349	1.70777	0.217141	0.278104
ENSG00000224750.6	RP11	3.69542	-0.243608	89.1251	1.03133e-06	5.5154e-05	-1.75309	-0.243608	15.7819	0.00205953	0.008411	1.94232	-0.243608	41.1791	4.30174e-05	0.000368929
ENSG00000163739.4	CXCL1	3.68511	4.37946	191.497	1.86661e-08	3.35732e-06	-0.448965	4.37946	2.96822	0.112027	0.177082	3.23615	4.37946	161.585	4.63456e-08	3.5607e-06
ENSG00000132965.9	ALOX5AP	3.63433	0.157949	83.7073	1.41675e-06	6.82074e-05	-0.919109	0.157949	3.93248	0.072096	0.124485	2.71522	0.157949	63.8059	5.45418e-06	9.97012e-05
ENSG00000154319.14	FAM167A	3.62957	2.11635	332.209	9.29914e-10	5.19597e-07	-1.53742	2.11635	55.7501	1.0471e-05	0.000195025	2.09215	2.11635	150.626	6.73263e-08	4.79317e-06
ENSG00000280143.1	AP000892.6	3.60796	2.47702	341.809	7.94998e-10	5.01898e-07	-3.56633	2.47702	336.224	8.70446e-10	1.5623e-07	0.0416301	2.47702	0.076086	0.787633	0.826323
ENSG00000258667.1	HIF1A	3.53551	6.04405	200.402	1.4613e-08	2.86647e-06	-0.438622	6.04405	3.58033	0.0842518	0.141078	3.09689	6.04405	162.204	4.54119e-08	3.51997e-06
ENSG00000182752.9	PAPPA	3.45419	4.16765	320.14	1.13967e-09	5.92342e-07	-0.647729	4.16765	11.6977	0.00548083	0.0171464	2.80646	4.16765	236.71	5.93358e-09	7.75952e-07
ENSG00000149591.16	TAGLN	3.33284	8.15213	410.009	2.91309e-10	3.29155e-07	-3.86673	8.15213	526.414	7.28187e-11	2.63275e-08	-0.533885	8.15213	12.6665	0.00427508	0.010291
ENSG00000110848.8	CD69	3.3281	0.455012	150.376	6.79222e-08	7.77899e-06	-2.18043	0.455012	59.7349	7.51268e-06	0.000155125	1.14767	0.455012	29.0696	0.00019709	0.00104369
ENSG00000154175.16	ABI3BP	3.3081	6.82014	333.946	9.03612e-10	5.19597e-07	-3.09627	6.82014	297.739	1.69685e-09	2.60735e-07	0.211837	6.82014	1.66968	0.221999	0.283616
ENSG00000257642.1	RP11	3.27045	2.3226	284.759	2.16595e-09	7.77489e-07	-2.3852	2.3226	150.646	6.72786e-08	4.68132e-06	0.88525	2.3226	30.3702	0.000163866	0.000918804
ENSG00000100767.15	PAPLN	3.21125	3.15633	340.15	8.16581e-10	5.01898e-07	-0.795352	3.15633	20.4808	0.000799452	0.00427774	2.4159	3.15633	224.799	7.85236e-09	9.28138e-07
ENSG00000003989.16	SLC7A2	3.11515	8.11764	514.968	8.22882e-11	1.37937e-07	-1.92476	8.11764	215.203	9.94495e-09	1.00755e-06	1.19039	8.11764	86.4042	1.20694e-06	3.63046e-05
ENSG00000102683.7	SGCG	3.10552	2.3743	167.796	3.78998e-08	5.13848e-06	-1.43113	2.3743	34.7841	9.12966e-05	0.000913412	1.67439	2.3743	62.9001	5.84789e-06	0.000103186
ENSG00000214970.8	CTC	3.0826	-0.732359	69.6349	3.55122e-06	0.000125442	-0.818506	-0.732359	3.49653	0.0875066	0.145639	2.26409	-0.732359	53.0998	1.32067e-05	0.000173836
ENSG00000163734.4	CXCL3	3.04811	0.800568	103.215	4.86662e-07	3.38211e-05	-0.176563	0.800568	0.27324	0.611222	0.686085	2.87155	0.800568	104.596	4.54417e-07	1.89142e-05
ENSG00000108387.14	SEPT4	3.03292	0.547401	108.583	3.74542e-07	2.74665e-05	0.685985	0.547401	3.7074	0.0795952	0.134735	3.71891	0.547401	160.338	4.82993e-08	3.6954e-06
ENSG00000050730.15	TNIP3	3.0227	0.018251	48.4216	2.0394e-05	0.000431244	0.29539	0.018251	0.304035	0.592057	0.669463	3.31809	0.018251	62.732	5.9246e-06	0.00010424
ENSG00000154856.12	APCDD1	3.00038	0.643643	90.4722	9.55598e-07	5.30731e-05	0.311784	0.643643	0.70832	0.417388	0.507867	3.31217	0.643643	115.67	2.69766e-07	1.32646e-05
ENSG00000232517.2	AC112198.1	2.9812	1.3486	101.765	5.23429e-07	3.53535e-05	-0.525834	1.3486	2.73622	0.12547	0.193911	2.45536	1.3486	81.8355	1.58778e-06	4.32724e-05
ENSG00000163814.7	CDCP1	2.95936	3.61306	2.6673	0.148759	0.26451	3.09852	3.61306	1.78744	0.225216	0.310126	6.05788	3.61306	7.27937	0.0323077	0.0543195
ENSG00000259426.5	RP11	2.95235	0.130178	152.08	6.39813e-08	7.51434e-06	-0.725506	0.130178	7.36967	0.01963	0.0448857	2.22684	0.130178	111.823	3.21608e-07	1.50814e-05
ENSG00000106034.17	CPED1	2.91716	3.71595	183.427	2.35248e-08	3.8387e-06	0.235206	3.71595	1.15133	0.305563	0.395887	3.15237	3.71595	216.764	9.56359e-09	1.06231e-06
ENSG00000057657.14	PRDM1	2.87981	0.295069	98.9845	6.03531e-07	3.89109e-05	1.08098	0.295069	8.49827	0.0136504	0.0339675	3.96079	0.295069	170.14	3.51922e-08	2.96305e-06
ENSG00000168542.12	COL3A1	2.86744	4.0711	138.907	1.03349e-07	1.08441e-05	-1.4786	4.0711	38.4021	5.89179e-05	0.000666086	1.38884	4.0711	38.9976	5.4993e-05	0.000436181
ENSG00000142156.14	COL6A1	2.84109	2.65638	221.3	8.54902e-09	1.85453e-06	-3.54829	2.65638	349.985	6.97975e-10	1.3268e-07	-0.707206	2.65638	20.9443	0.000734166	0.00267694
ENSG00000162777.16	DENND2D	2.79384	-0.756775	45.1524	2.82193e-05	0.000543317	1.35185	-0.756775	4.96048	0.0470546	0.0887883	4.14569	-0.756775	84.9833	1.31254e-06	3.82942e-05
ENSG00000225940.5	C5orf67	2.77088	0.827818	118.505	2.37803e-07	1.96276e-05	0.209239	0.827818	0.527217	0.482489	0.569493	2.98012	0.827818	145.416	8.11351e-08	5.46003e-06
ENSG00000232926.1	AC000078.5	2.76135	0.857732	129.206	1.51279e-07	1.40173e-05	-2.77149	0.857732	132.231	1.3396e-07	7.4963e-06	-0.0101375	0.857732	0.0028468	0.967639	0.974349
ENSG00000108370.15	RGS9	2.74517	2.47619	203.166	1.35726e-08	2.75016e-06	-2.07021	2.47619	115.858	2.67501e-07	1.29122e-05	0.674959	2.47619	16.4957	0.00176462	0.00517872
ENSG00000006210.6	CX3CL1	2.74229	3.07814	288.417	2.01981e-09	7.76955e-07	0.897575	3.07814	26.8168	0.000275478	0.0020098	3.63987	3.07814	471.876	1.33709e-10	4.17874e-08
ENSG00000136244.11	IL6	2.73784	3.85564	364.139	5.60975e-10	3.97839e-07	-0.235123	3.85564	2.70643	0.127339	0.19626	2.50272	3.85564	324.193	1.06355e-09	1.8416e-07
ENSG00000185950.8	IRS2	2.7357	4.10995	372.425	4.95502e-10	3.97242e-07	-0.593841	4.10995	18.1443	0.00125435	0.00589758	2.14186	4.10995	250.688	4.3429e-09	6.02096e-07
ENSG00000104611.11	SH2D4A	2.69723	2.16446	195.119	1.68758e-08	3.14316e-06	-0.761271	2.16446	14.7666	0.00258576	0.00995732	1.93596	2.16446	118.899	2.33723e-07	1.20045e-05
ENSG00000133110.14	POSTN	2.67737	3.27549	379.658	4.4559e-10	3.73465e-07	-2.87422	3.27549	439.453	1.98427e-10	5.23335e-08	-0.196846	3.27549	2.79684	0.121772	0.168848
ENSG00000277117.4	CH507	2.64284	0.376922	89.8033	9.92352e-07	5.38906e-05	-1.28142	0.376922	19.2145	0.00101589	0.00507094	1.36142	0.376922	32.6562	0.000120125	0.00074229
ENSG00000134668.12	SPOCD1	2.62879	5.39538	637.77	2.49963e-11	6.58439e-08	-1.15762	5.39538	132.635	1.31832e-07	7.45659e-06	1.47117	5.39538	222.076	8.38843e-09	9.63112e-07
ENSG00000112096.16	SOD2	2.5962	7.5825	259.977	3.56175e-09	1.13233e-06	-0.178721	7.5825	1.37562	0.264884	0.352319	2.41748	7.5825	229.213	7.06635e-09	8.62469e-07
ENSG00000181634.7	TNFSF15	2.59404	3.49829	323.256	1.0806e-09	5.86035e-07	-2.56731	3.49829	318.719	1.16785e-09	1.9756e-07	0.0267324	3.49829	0.0449354	0.835883	0.868663
ENSG00000249605.1	CTC	2.57265	0.975039	87.1933	1.15262e-06	5.95326e-05	-0.724114	0.975039	6.24206	0.0290036	0.0609526	1.84854	0.975039	54.8146	1.13527e-05	0.000157425
ENSG00000165124.17	SVEP1	2.56351	0.718898	118.242	2.40569e-07	1.96276e-05	0.492631	0.718898	3.32441	0.0946911	0.154967	3.05614	0.718898	169.912	3.54447e-08	2.97075e-06
ENSG00000235531.9	MSC	2.53345	1.42785	90.7857	9.38923e-07	5.24631e-05	0.905562	1.42785	8.81009	0.0123996	0.031584	3.43901	1.42785	156.328	5.52679e-08	4.15953e-06
ENSG00000108691.9	CCL2	2.53238	5.28797	223.751	8.05369e-09	1.83941e-06	-1.46776	5.28797	79.2794	1.86223e-06	5.52941e-05	1.06462	5.28797	44.741	2.94364e-05	0.000286124
ENSG00000101187.15	SLCO4A1	2.4865	0.960106	188.435	2.03564e-08	3.60178e-06	1.23493	0.960106	32.4517	0.000123425	0.00113906	3.72143	0.960106	372.483	4.95075e-10	1.11326e-07
ENSG00000279932.1	RP11	2.48001	-0.625037	81.0513	1.66658e-06	7.62534e-05	0.425026	-0.625037	1.53697	0.285135	0.37386	2.90503	-0.625037	117.368	2.50058e-07	1.25636e-05
ENSG00000107731.12	UNC5B	2.47951	3.46571	251.026	4.31112e-09	1.24207e-06	0.548813	3.46571	11.5276	0.00573205	0.0176774	3.02832	3.46571	364.65	5.56654e-10	1.20755e-07
ENSG00000259354.5	RP11	2.4787	0.285055	53.2803	1.29956e-05	0.000311203	0.266576	0.285055	0.46877	0.507299	0.592368	2.74528	0.285055	69.3388	3.6267e-06	7.59917e-05
ENSG00000168874.12	ATOH8	2.46817	2.61092	184.375	2.2883e-08	3.83259e-06	-1.38203	2.61092	57.7897	8.81308e-06	0.000174361	1.08615	2.61092	43.9365	3.19994e-05	0.000300732
ENSG00000115602.16	IL1RL1	2.43779	6.19057	180.959	2.52985e-08	4.05634e-06	0.520912	6.19057	8.88902	0.0121049	0.0309702	2.95871	6.19057	256.297	3.84964e-09	5.51514e-07
ENSG00000171873.7	ADRA1D	2.43654	-0.282458	53.6338	1.25935e-05	0.000303942	-0.843678	-0.282458	5.4282	0.0392188	0.0768497	1.59286	-0.282458	30.643	0.000157761	0.00089321
ENSG00000049249.8	TNFRSF9	2.43179	0.314645	85.5769	1.26716e-06	6.28095e-05	-0.733952	0.314645	6.83964	0.0234965	0.0516822	1.69784	0.314645	52.2417	1.42673e-05	0.00018143
ENSG00000108551.4	RASD1	2.41975	1.07377	153.865	6.01361e-08	7.20033e-06	-2.16227	1.07377	123.137	1.94651e-07	1.0027e-05	0.257474	1.07377	2.52777	0.139316	0.189555
ENSG00000259627.1	RP11	2.41756	1.69858	132.577	1.32131e-07	1.27558e-05	-2.25556	1.69858	116.189	2.63559e-07	1.27889e-05	0.162001	1.69858	0.840686	0.378278	0.447349
ENSG00000260604.2	RP1	2.41664	6.24902	226.289	7.57601e-09	1.77482e-06	-2.85023	6.24902	305.63	1.47013e-09	2.37787e-07	-0.433584	6.24902	8.28387	0.0145979	0.0280502
ENSG00000105784.15	RUNDC3B	2.406	2.1646	133.999	1.24919e-07	1.21231e-05	-1.30495	2.1646	38.8681	5.58196e-05	0.000642884	1.10105	2.1646	34.9013	8.99621e-05	0.000607846
ENSG00000105963.13	ADAP1	2.40599	-0.0156006	47.226	2.29165e-05	0.000472132	0.785728	-0.0156006	3.38258	0.0921842	0.151563	3.19171	-0.0156006	80.2114	1.75614e-06	4.63919e-05
ENSG00000261707.1	RP11	2.40235	0.221653	83.2863	1.45325e-06	6.90911e-05	-1.11726	0.221653	16.3999	0.00180116	0.00764013	1.28508	0.221653	31.8983	0.000132901	0.000794603
ENSG00000081041.8	CXCL2	2.39026	4.05938	212.122	1.07516e-08	2.2275e-06	-0.470002	4.05938	8.40788	0.0140406	0.0347184	1.92026	4.05938	147.881	7.42224e-08	5.16448e-06
ENSG00000279484.1	KLHL30	2.37011	-0.728004	56.0421	1.02124e-05	0.000263735	-0.844625	-0.728004	5.85341	0.0334228	0.0679249	1.52548	-0.728004	32.1004	0.000129345	0.000778479
ENSG00000159403.15	C1R	2.36599	2.6694	157.765	5.26435e-08	6.51472e-06	1.48314	2.6694	49.578	1.82596e-05	0.000293795	3.84913	2.6694	356.292	6.32557e-10	1.2919e-07
ENSG00000112210.11	RAB23	2.36266	5.14802	582.907	4.1281e-11	8.45756e-08	-2.30448	5.14802	557.536	5.28944e-11	2.12026e-08	0.0581755	5.14802	0.411146	0.534126	0.598745
ENSG00000165617.14	DACT1	2.34274	0.257624	56.8054	9.57124e-06	0.000252843	-1.46663	0.257624	21.0902	0.000714925	0.00397214	0.876116	0.257624	11.1484	0.00634286	0.0141251
ENSG00000103528.16	SYT17	2.33963	0.439676	54.4833	1.16857e-05	0.000288451	0.0247455	0.439676	0.00499968	0.944861	0.959853	2.36438	0.439676	61.0578	6.75674e-06	0.000114384
ENSG00000189056.13	RELN	2.3327	4.82295	457.928	1.57926e-10	2.08e-07	-2.26856	4.82295	435.688	2.08116e-10	5.25677e-08	0.0641375	4.82295	0.406604	0.536354	0.601009
ENSG00000167772.11	ANGPTL4	2.32239	3.77537	157.115	5.38114e-08	6.52782e-06	-1.43181	3.77537	60.946	6.81708e-06	0.000144317	0.89058	3.77537	27.1542	0.000261667	0.00127205
ENSG00000183775.10	KCTD16	2.31941	5.26654	117.059	2.53519e-07	2.03725e-05	-0.58443	5.26654	7.89788	0.0165087	0.0392072	1.73498	5.26654	69.5558	3.57122e-06	7.51504e-05
ENSG00000146555.18	SDK1	2.3181	5.44989	98.5903	6.16018e-07	3.91692e-05	-0.31513	5.44989	1.94472	0.18986	0.270682	2.00297	5.44989	76.3932	2.24198e-06	5.5639e-05
ENSG00000028277.20	POU2F2	2.31081	1.80714	90.8459	9.35761e-07	5.24453e-05	0.453238	1.80714	2.9849	0.111131	0.175907	2.76404	1.80714	130.188	1.45383e-07	8.52355e-06
ENSG00000160223.16	ICOSLG	2.30597	-0.13783	30.1163	0.000169799	0.00195438	-0.888424	-0.13783	3.91202	0.0727407	0.125328	1.41755	-0.13783	15.0052	0.00244907	0.00665955
ENSG00000233930.3	KRTAP5	2.28389	0.472447	93.0517	8.28079e-07	4.80156e-05	-1.2093	0.472447	24.5805	0.000392244	0.00259605	1.07459	0.472447	27.2679	0.000257197	0.00125853
ENSG00000163545.8	NUAK2	2.28199	2.12927	170.793	3.44783e-08	4.89035e-06	0.365913	2.12927	3.89622	0.0732437	0.126101	2.6479	2.12927	232.691	6.5118e-09	8.1681e-07
ENSG00000250320.5	CTD	2.27289	2.90282	246.497	4.76032e-09	1.32086e-06	-1.7611	2.90282	149.31	7.05338e-08	4.81694e-06	0.511786	2.90282	15.5373	0.00217375	0.0060896
ENSG00000115919.14	KYNU	2.26983	1.01419	55.3059	1.08792e-05	0.000274381	1.87321	1.01419	24.174	0.0004193	0.00271661	4.14305	1.01419	144.393	8.4222e-08	5.6267e-06
ENSG00000011028.13	MRC2	2.26173	4.6623	286.19	2.10734e-09	7.77145e-07	-1.01595	4.6623	60.1558	7.26184e-06	0.000151301	1.24578	4.6623	96.0948	7.02512e-07	2.53992e-05
ENSG00000163121.9	NEURL3	2.25624	-0.29815	21.6299	0.000648752	0.00495418	2.47561	-0.29815	11.6585	0.00553754	0.0172635	4.73184	-0.29815	63.2235	5.70361e-06	0.000101809
ENSG00000115604.10	IL18R1	2.23679	6.63987	244.261	5.00237e-09	1.35645e-06	0.499293	6.63987	13.0485	0.00388781	0.0133357	2.73608	6.63987	352.273	6.73369e-10	1.33508e-07
ENSG00000108342.12	CSF3	2.23282	2.22278	70.2138	3.40895e-06	0.000123085	2.80446	2.22278	67.3152	4.19619e-06	0.000100878	5.03727	2.22278	241.361	5.33806e-09	7.1491e-07
ENSG00000266877.1	RP1	2.23009	2.45279	48.8143	1.96379e-05	0.000418615	0.295974	2.45279	0.788139	0.393094	0.483765	2.52606	2.45279	63.4917	5.58712e-06	0.000101214
ENSG00000198121.13	LPAR1	2.2278	2.58856	138.352	1.05556e-07	1.08708e-05	-0.741572	2.58856	15.1104	0.00239149	0.00939968	1.48622	2.58856	70.3903	3.3669e-06	7.25427e-05
ENSG00000157368.10	IL34	2.22492	1.19166	66.9595	4.30688e-06	0.000143348	0.369739	1.19166	1.54932	0.238332	0.324373	2.59466	1.19166	92.8509	8.37256e-07	2.88564e-05
ENSG00000279821.1	RP11	2.20279	0.115857	55.7704	1.04527e-05	0.000268064	-1.22391	0.115857	16.092	0.00192476	0.00801181	0.978879	0.115857	15.0407	0.00242944	0.00661985
ENSG00000078081.7	LAMP3	2.19731	4.37351	411.53	2.85402e-10	3.29155e-07	-1.26666	4.37351	140.921	9.5787e-08	5.98412e-06	0.930649	4.37351	83.5239	1.43251e-06	4.06371e-05
ENSG00000187689.9	AMTN	2.19142	0.162511	12.8276	0.00410637	0.018691	-4.50096	0.162511	76.1678	2.2753e-06	6.49446e-05	-2.30953	0.162511	34.7518	9.16691e-05	0.000616752
ENSG00000070371.15	CLTCL1	2.18046	3.5028	291.511	1.90518e-09	7.63687e-07	-0.654977	3.5028	26.4918	0.000289602	0.00208105	1.52548	3.5028	158.071	5.21037e-08	3.95367e-06
ENSG00000146678.9	IGFBP1	2.18044	2.07803	126.953	1.65902e-07	1.50642e-05	-0.834549	2.07803	18.0757	0.00127177	0.00594879	1.34589	2.07803	56.8527	9.53312e-06	0.000141988
ENSG00000198108.3	CHSY3	2.17986	6.94662	89.6829	9.99143e-07	5.40269e-05	-0.201953	6.94662	0.831621	0.380772	0.471908	1.9779	6.94662	75.1753	2.42913e-06	5.89352e-05
ENSG00000140416.19	TPM1	2.17017	9.22932	192.99	1.7902e-08	3.26827e-06	-2.11258	9.22932	183.644	2.33763e-08	1.98634e-06	0.0575935	9.22932	0.148354	0.707236	0.756084
ENSG00000128346.10	C22orf23	2.13363	0.24185	54.1052	1.20799e-05	0.000295022	-1.31255	0.24185	19.5048	0.000960722	0.00484539	0.821088	0.24185	10.9025	0.00678025	0.0148994
ENSG00000101665.8	SMAD7	2.12885	1.65201	163.366	4.37166e-08	5.71695e-06	-0.971026	1.65201	32.8768	0.000116683	0.00109225	1.15783	1.65201	58.466	8.33294e-06	0.000129336
ENSG00000241288.7	RP11	2.12404	2.7114	187.696	2.07905e-08	3.61657e-06	-0.602814	2.7114	14.8971	0.00250992	0.00973505	1.52123	2.7114	107.816	3.88534e-07	1.70983e-05
ENSG00000162614.18	NEXN	2.10518	5.16024	226.735	7.49567e-09	1.77482e-06	-1.27643	5.16024	86.4318	1.20499e-06	3.99619e-05	0.828752	5.16024	38.7733	5.64336e-05	0.000442423
ENSG00000187123.14	LYPD6	2.09996	3.4305	222.105	8.38257e-09	1.85453e-06	0.400305	3.4305	7.72701	0.017449	0.040934	2.50027	3.4305	312.583	1.29941e-09	2.13927e-07
ENSG00000132031.12	MATN3	2.07518	1.67984	127.081	1.65028e-07	1.50642e-05	-1.07333	1.67984	33.1826	0.000112101	0.00106056	1.00184	1.67984	36.1884	7.67126e-05	0.000542995
ENSG00000116701.14	NCF2	2.07081	0.201471	37.7394	6.36792e-05	0.000972236	2.23486	0.201471	24.0657	0.000426875	0.00274943	4.30566	0.201471	117.073	2.53355e-07	1.26602e-05
ENSG00000102802.9	MEDAG	2.07045	3.39074	172.85	3.23401e-08	4.7327e-06	-0.972106	3.39074	38.4773	5.84046e-05	0.000662172	1.09834	3.39074	55.3618	1.08268e-05	0.000153448
ENSG00000171812.11	COL8A2	2.06917	2.6555	123.006	1.95737e-07	1.69446e-05	-1.70878	2.6555	84.4992	1.35098e-06	4.32298e-05	0.360392	2.6555	4.61222	0.0541389	0.0840178
ENSG00000261150.2	EPPK1	2.04915	0.276575	45.5191	2.71842e-05	0.000528406	-2.13725	0.276575	50.9935	1.59944e-05	0.000266897	-0.0880982	0.276575	0.127957	0.727125	0.773478
ENSG00000145147.19	SLIT2	2.04898	7.22653	147.007	7.659e-08	8.61123e-06	-0.506763	7.22653	9.61744	0.0097438	0.0262554	1.54222	7.22653	86.2993	1.21438e-06	3.64097e-05
ENSG00000138735.15	PDE5A	2.04375	2.69135	115.816	2.68003e-07	2.10919e-05	-1.18638	2.69135	39.1087	5.42952e-05	0.000633238	0.857374	2.69135	24.0699	0.000426574	0.00179662
ENSG00000213088.9	ACKR1	2.03541	0.622712	53.2881	1.29865e-05	0.000311203	0.236972	0.622712	0.605176	0.452527	0.541125	2.27238	0.622712	69.9027	3.48456e-06	7.41938e-05
ENSG00000074370.17	ATP2A3	2.03461	2.0079	73.4937	2.71864e-06	0.000104653	-1.3987	2.0079	34.6006	9.34347e-05	0.000929257	0.635912	2.0079	8.90655	0.0120406	0.0239371
ENSG00000253250.2	C8orf88	2.02957	0.66787	65.4582	4.81345e-06	0.000154896	-1.30309	0.66787	26.2371	0.000301266	0.00214397	0.726484	0.66787	10.9994	0.00660373	0.014595
ENSG00000035664.11	DAPK2	2.01832	2.67941	79.866	1.7946e-06	8.07089e-05	0.718332	2.67941	9.12181	0.0112831	0.0294016	2.73666	2.67941	140.589	9.69871e-08	6.20953e-06
ENSG00000154556.17	SORBS2	2.01728	6.24786	194.573	1.7132e-08	3.15896e-06	-0.386016	6.24786	7.57	0.0183697	0.0425687	1.63127	6.24786	131.404	1.38453e-07	8.19617e-06
ENSG00000010319.6	SEMA3G	2.014	0.664755	70.1799	3.41708e-06	0.000123085	-0.976395	0.664755	15.6633	0.00211398	0.00858204	1.0376	0.664755	23.3448	0.000481613	0.00196083
ENSG00000216588.8	IGSF23	2.00655	-0.135042	29.0875	0.000196582	0.00214357	-1.64345	-0.135042	19.2917	0.00100086	0.00500947	0.3631	-0.135042	1.40553	0.260036	0.324587
ENSG00000235119.1	RP11	1.98953	0.614039	70.4168	3.36064e-06	0.00012261	-1.07399	0.614039	19.65	0.000934448	0.00475581	0.915538	0.614039	18.9791	0.0010634	0.00352662
ENSG00000267607.1	CTD	1.98617	-0.0532696	33.46	0.000108127	0.00142411	-0.953589	-0.0532696	7.10101	0.0214862	0.0482151	1.03258	-0.0532696	11.8445	0.00527442	0.0121843
ENSG00000166387.11	PPFIBP2	1.97882	1.33254	94.1049	7.81843e-07	4.68065e-05	0.516236	1.33254	5.45186	0.0388661	0.0763289	2.49506	1.33254	149.462	7.01543e-08	4.95622e-06
ENSG00000256164.1	CCND2	1.97489	1.38351	114.552	2.83747e-07	2.2076e-05	-0.514793	1.38351	7.31955	0.0199613	0.0454965	1.46009	1.38351	71.9043	3.03027e-06	6.83906e-05
ENSG00000260860.2	RP11	1.96634	-0.0722163	23.4091	0.000476407	0.00399476	-2.43253	-0.0722163	38.6632	5.71576e-05	0.000652183	-0.466191	-0.0722163	2.19256	0.165905	0.220414
ENSG00000111907.20	TPD52L1	1.96367	0.841434	8.38317	0.0141496	0.0459744	0.50815	0.841434	0.463766	0.509529	0.594445	2.47182	0.841434	13.3027	0.0036531	0.00909157
ENSG00000183783.6	KCTD8	1.96302	1.4544	24.0053	0.000431166	0.00374553	2.21847	1.4544	19.9806	0.00087774	0.0045642	4.18149	1.4544	81.0083	1.67103e-06	4.49157e-05
ENSG00000188517.14	COL25A1	1.96074	6.1931	139.687	1.00339e-07	1.06945e-05	-0.87946	6.1931	29.4953	0.000185409	0.00153309	1.08128	6.1931	45.0641	2.84753e-05	0.000280929
ENSG00000258312.1	RP11	1.94699	-0.443685	34.6693	9.26277e-05	0.00126562	0.749555	-0.443685	3.54433	0.0856312	0.143034	2.69655	-0.443685	64.849	5.03883e-06	9.4424e-05
ENSG00000171658.8	RP11	1.93982	1.49988	108.115	3.8302e-07	2.7915e-05	-0.447687	1.49988	5.42494	0.0392678	0.0769293	1.49213	1.49988	72.6659	2.87597e-06	6.59578e-05
ENSG00000255920.1	CCND2	1.93778	1.06481	94.4527	7.67244e-07	4.63843e-05	-0.0254709	1.06481	0.0145954	0.905953	0.93053	1.91231	1.06481	99.5766	5.85331e-07	2.2392e-05
ENSG00000153714.5	LURAP1L	1.93762	3.66965	86.1826	1.22273e-06	6.1561e-05	-0.790059	3.66965	14.5089	0.00274368	0.0103882	1.14756	3.66965	33.4854	0.000107771	0.000692161
ENSG00000224459.1	RP11	1.93489	1.73119	81.3914	1.63185e-06	7.54716e-05	-0.474622	1.73119	4.65881	0.0531198	0.09784	1.46027	1.73119	52.4616	1.39862e-05	0.000178843
ENSG00000166073.8	GPR176	1.9186	6.2644	186.943	2.12449e-08	3.66106e-06	-0.888417	6.2644	41.9765	3.94262e-05	0.000505198	1.03018	6.2644	57.0991	9.33729e-06	0.000139976
ENSG00000137193.13	PIM1	1.91101	1.80858	93.6934	7.99535e-07	4.7303e-05	-1.84697	1.80858	88.5322	1.06688e-06	3.66336e-05	0.0640377	1.80858	0.136825	0.718269	0.765692
ENSG00000090339.8	ICAM1	1.90208	6.37623	216.667	9.58665e-09	2.03182e-06	-0.634761	6.37623	25.4088	0.00034323	0.00235404	1.26732	6.37623	100.531	5.57346e-07	2.17766e-05
ENSG00000089041.16	P2RX7	1.8959	1.3553	113.475	2.98024e-07	2.29927e-05	0.379212	1.3553	3.95582	0.0713688	0.123507	2.27511	1.3553	166.249	3.98205e-08	3.22039e-06
ENSG00000259580.1	RP11	1.89234	4.87259	279.562	2.39559e-09	8.18004e-07	-1.67833	4.87259	222.438	8.31472e-09	8.81122e-07	0.21401	4.87259	3.99592	0.0701401	0.104689
ENSG00000101335.9	MYL9	1.88879	5.65753	205.122	1.28886e-08	2.64059e-06	-2.25082	5.65753	286.016	2.11439e-09	3.09422e-07	-0.362037	5.65753	8.30754	0.0144895	0.0278711
ENSG00000108846.15	ABCC3	1.87583	2.63712	147.031	7.65262e-08	8.61123e-06	-0.856029	2.63712	30.4742	0.000161505	0.00138142	1.0198	2.63712	49.5735	1.82674e-05	0.000210915
ENSG00000134070.4	IRAK2	1.87224	4.86292	231.151	6.75078e-09	1.6597e-06	-0.0137149	4.86292	0.01277	0.912002	0.93492	1.85853	4.86292	231.681	6.66752e-09	8.19616e-07
ENSG00000182326.14	C1S	1.8677	3.35059	177.778	2.78214e-08	4.31091e-06	0.887249	3.35059	37.0049	6.94967e-05	0.000746481	2.75495	3.35059	363.053	5.70295e-10	1.22275e-07
ENSG00000169122.11	FAM110B	1.86478	1.35902	50.7731	1.63244e-05	0.000366095	-0.853337	1.35902	10.2859	0.00804438	0.0227152	1.01145	1.35902	17.8272	0.00133732	0.00418727
ENSG00000170801.9	HTRA3	1.86377	2.43193	121.255	2.10973e-07	1.80099e-05	-1.04412	2.43193	37.9107	6.24062e-05	0.00069278	0.819645	2.43193	27.3727	0.000253159	0.00124475
ENSG00000023445.13	BIRC3	1.86052	3.70886	135.099	1.19656e-07	1.17359e-05	1.0287	3.70886	38.2686	5.98424e-05	0.000673378	2.88922	3.70886	300.56	1.61136e-09	2.51795e-07
ENSG00000003987.13	MTMR7	1.85345	2.03544	138.962	1.03132e-07	1.08441e-05	-0.601524	2.03544	14.2179	0.00293588	0.0108992	1.25193	2.03544	71.9564	3.01941e-06	6.8229e-05
ENSG00000197442.9	MAP3K5	1.84514	4.86885	123.331	1.93058e-07	1.67915e-05	-0.380833	4.86885	5.43075	0.0391807	0.0768158	1.46431	4.86885	81.1503	1.65638e-06	4.46521e-05
ENSG00000164251.4	F2RL1	1.83999	3.50521	171.877	3.33323e-08	4.81391e-06	-1.5636	3.50521	125.347	1.77349e-07	9.42405e-06	0.276392	3.50521	4.52963	0.0560044	0.0864879
ENSG00000138685.12	FGF2	1.83945	6.37233	270.962	2.84167e-09	9.52684e-07	-0.610303	6.37233	31.3143	0.000143843	0.00126947	1.22915	6.37233	126.137	1.71604e-07	9.61138e-06
ENSG00000269998.1	RP11	1.82857	0.545092	32.7558	0.000118558	0.00151811	0.0479061	0.545092	0.0196303	0.891031	0.918683	1.87648	0.545092	37.2764	6.7276e-05	0.000498795
ENSG00000205277.9	MUC12	1.81989	2.2106	112.985	3.04804e-07	2.33207e-05	-1.64391	2.2106	92.9313	8.33566e-07	3.05569e-05	0.175978	2.2106	1.30907	0.276126	0.34217
ENSG00000186652.9	PRG2	1.81824	-0.795274	25.939	0.000315633	0.0029865	0.350262	-0.795274	0.705942	0.418148	0.508557	2.1685	-0.795274	39.663	5.0966e-05	0.000416746
ENSG00000169891.17	REPS2	1.81423	2.85321	167.336	3.84589e-08	5.15628e-06	-0.713267	2.85321	25.7753	0.000323863	0.00226373	1.10096	2.85321	68.8854	3.74597e-06	7.7609e-05
ENSG00000183671.12	GPR1	1.81247	-0.513108	27.1459	0.000261995	0.00262474	0.0880217	-0.513108	0.0507088	0.825839	0.865945	1.90049	-0.513108	33.3466	0.000109731	0.000700843
ENSG00000182901.15	RGS7	1.81211	4.65128	103.127	4.88807e-07	3.38211e-05	-0.737209	4.65128	17.5512	0.00141485	0.00641938	1.0749	4.65128	38.9333	5.54014e-05	0.000437681
ENSG00000162706.12	CADM3	1.80251	4.67263	307.81	1.4139e-09	7.04621e-07	-0.282107	4.67263	7.74108	0.0173692	0.040804	1.5204	4.67263	227.846	7.29954e-09	8.79713e-07
ENSG00000138448.11	ITGAV	1.80168	9.01649	168.234	3.73757e-08	5.13848e-06	-2.38157	9.01649	282.453	2.26448e-09	3.2621e-07	-0.579893	9.01649	18.4428	0.00118176	0.00381956
ENSG00000213489.3	RP13	1.79635	1.85558	72.9049	2.82946e-06	0.000108467	-1.69305	1.85558	65.4265	4.82489e-06	0.000111783	0.103298	1.85558	0.306167	0.590778	0.651128
ENSG00000007866.18	TEAD3	1.79586	0.233592	52.2949	1.41986e-05	0.000332666	-1.485	0.233592	35.6575	8.18779e-05	0.000843533	0.310861	0.233592	2.14808	0.169905	0.225015
ENSG00000137573.13	SULF1	1.79403	6.20045	241.359	5.33829e-09	1.40618e-06	-0.722491	6.20045	40.8641	4.45416e-05	0.000550102	1.07154	6.20045	90.2824	9.6586e-07	3.18027e-05
ENSG00000106366.8	SERPINE1	1.79123	12.1945	122.572	1.9939e-07	1.71002e-05	-1.63663	12.1945	103.291	4.84807e-07	2.02706e-05	0.154609	12.1945	0.969423	0.345355	0.41399
ENSG00000179403.11	VWA1	1.78862	0.448303	37.8973	6.25047e-05	0.000958839	-1.83748	0.448303	41.0243	4.37584e-05	0.000544073	-0.0488539	0.448303	0.0397915	0.845419	0.876287
ENSG00000165029.15	ABCA1	1.78532	5.32918	135.27	1.18866e-07	1.17359e-05	-0.0355773	5.32918	0.0556998	0.817633	0.85954	1.74975	5.32918	131.679	1.3694e-07	8.17166e-06
ENSG00000229848.1	RP13	1.78209	0.447776	46.8211	2.38528e-05	0.000482791	-0.0806626	0.447776	0.08486	0.776073	0.82712	1.70143	0.447776	47.1643	2.30564e-05	0.000245744
ENSG00000176532.3	PRR15	1.7817	0.141004	27.9161	0.000233368	0.00241393	-1.7332	0.141004	26.9625	0.000269413	0.00198233	0.0485012	0.141004	0.0297203	0.866163	0.893193
ENSG00000258819.1	RP11	1.77475	-0.563507	17.7342	0.00136286	0.00850417	0.750183	-0.563507	2.22517	0.16305	0.239808	2.52493	-0.563507	35.0303	8.85181e-05	0.000601156
ENSG00000065534.18	MYLK	1.76928	4.94765	100.566	5.56334e-07	3.74389e-05	-0.322342	4.94765	3.44445	0.0896072	0.148279	1.44694	4.94765	69.8762	3.49109e-06	7.42471e-05
ENSG00000232742.3	RHOQP2	1.76847	0.33687	29.1368	0.00019519	0.00213737	-1.88023	0.33687	33.9641	0.000101321	0.000986405	-0.111754	0.33687	0.166592	0.690755	0.74116
ENSG00000169245.5	CXCL10	1.76427	3.56672	65.514	4.79342e-06	0.000154791	8.43044	3.56672	338.486	8.38918e-10	1.53156e-07	10.1947	3.56672	566.824	4.82446e-11	1.98759e-08
ENSG00000137821.11	LRRC49	1.76216	5.16726	78.7626	1.92429e-06	8.45832e-05	0.12824	5.16726	0.429518	0.525291	0.608904	1.8904	5.16726	90.8499	9.35555e-07	3.12513e-05
ENSG00000157542.9	KCNJ6	1.7577	0.264797	32.4503	0.000123448	0.00156337	0.135061	0.264797	0.163312	0.693639	0.758496	1.89276	0.264797	40.4403	4.66927e-05	0.00039224
ENSG00000137393.9	RNF144B	1.75661	6.34504	217.634	9.35847e-09	2.00652e-06	-0.0970549	6.34504	0.697057	0.421007	0.511426	1.65955	6.34504	196.44	1.62733e-08	1.6487e-06
ENSG00000261295.1	RP11	1.75439	0.953471	85.9096	1.24252e-06	6.19213e-05	-1.86014	0.953471	98.8994	6.06202e-07	2.40382e-05	-0.105746	0.953471	0.421442	0.529141	0.594047
ENSG00000135480.14	KRT7	1.75182	6.51988	221.348	8.53905e-09	1.85453e-06	-2.27959	6.51988	363.221	5.68842e-10	1.15262e-07	-0.52777	6.51988	21.5294	0.00066051	0.0024834
ENSG00000253368.3	TRNP1	1.7509	2.43318	94.1422	7.80262e-07	4.68065e-05	-0.473299	2.43318	6.73855	0.0243338	0.0531436	1.2776	2.43318	55.3333	1.08535e-05	0.000153708
ENSG00000154451.14	GBP5	1.74813	0.729418	35.2991	8.55984e-05	0.00120027	5.22491	0.729418	97.6261	6.47865e-07	2.53093e-05	6.97305	0.729418	219.111	9.02189e-09	1.01436e-06
ENSG00000111339.10	ART4	1.74528	3.4723	150.7	6.71528e-08	7.77899e-06	-1.54446	3.4723	119.077	2.31909e-07	1.15572e-05	0.200813	3.4723	2.31827	0.155234	0.207821
ENSG00000170442.11	KRT86	1.73922	0.293099	30.6849	0.000156848	0.00185749	-1.16742	0.293099	13.516	0.00346891	0.0122676	0.571796	0.293099	4.32105	0.0610742	0.093201
ENSG00000235162.8	C12orf75	1.73371	4.98599	165.127	4.12862e-08	5.43768e-06	-2.0937	4.98599	237.837	5.78234e-09	6.74814e-07	-0.359985	4.98599	7.91316	0.0164276	0.0309185
ENSG00000072133.10	RPS6KA6	1.73299	1.38264	50.0023	1.7543e-05	0.000385549	-1.117	1.38264	20.5481	0.000789562	0.00424701	0.615984	1.38264	7.71281	0.0175299	0.0325703
ENSG00000135407.10	AVIL	1.72861	1.43483	39.5795	5.14514e-05	0.000837346	1.37282	1.43483	19.4379	0.000973113	0.00489583	3.10143	1.43483	111.029	3.33719e-07	1.54091e-05
ENSG00000091129.19	NRCAM	1.72528	6.7759	83.5898	1.42683e-06	6.83357e-05	0.653048	6.7759	12.4337	0.00453344	0.0149085	2.37832	6.7759	151.994	6.41738e-08	4.64039e-06
ENSG00000100234.11	TIMP3	1.72248	-0.313833	26.7986	0.000276246	0.00270941	1.06561	-0.313833	7.1003	0.0214913	0.0482191	2.78809	-0.313833	64.3205	5.24444e-06	9.70906e-05
ENSG00000081181.7	ARG2	1.72157	2.26001	100.072	5.70605e-07	3.76219e-05	-1.01273	2.26001	34.4871	9.47866e-05	0.000940204	0.708839	2.26001	19.7848	0.000910812	0.00313446
ENSG00000162458.12	FBLIM1	1.71909	7.20374	228.748	7.1447e-09	1.73343e-06	-1.28088	7.20374	129.934	1.46881e-07	8.06054e-06	0.438213	7.20374	15.7437	0.00207689	0.00588261
ENSG00000182667.14	NTM	1.71611	5.35853	61.0579	6.75669e-06	0.000199979	-0.426401	5.35853	3.90686	0.0729044	0.125552	1.28971	5.35853	35.8333	8.01236e-05	0.000558774
ENSG00000114480.12	GBE1	1.70961	8.78253	132.278	1.33712e-07	1.28412e-05	-1.03956	8.78253	50.5704	1.6635e-05	0.00027485	0.670057	8.78253	21.3103	0.000687014	0.00255297
ENSG00000177706.8	FAM20C	1.69915	3.4261	267.551	3.0452e-09	1.00269e-06	-1.27741	3.4261	152.696	6.2623e-08	4.42416e-06	0.421743	3.4261	18.8344	0.00109391	0.00360316
ENSG00000227227.1	AC017101.10	1.69424	2.6761	81.174	1.65396e-06	7.60532e-05	-2.20085	2.6761	138.728	1.04055e-07	6.36149e-06	-0.506614	2.6761	9.03414	0.0115846	0.0232006
ENSG00000163630.10	SYNPR	1.6903	0.444933	9.12467	0.0112734	0.0391175	0.324403	0.444933	0.287183	0.602379	0.678347	2.0147	0.444933	13.5399	0.00344897	0.00869386
ENSG00000129646.13	QRICH2	1.69022	3.39975	62.674	5.95133e-06	0.000181083	0.56921	3.39975	6.76876	0.0240799	0.0527201	2.25943	3.39975	109.282	3.62305e-07	1.6294e-05
ENSG00000075643.5	MOCOS	1.68376	2.5925	84.9201	1.31749e-06	6.46095e-05	0.745241	2.5925	15.1478	0.00237143	0.00933622	2.429	2.5925	169.598	3.57977e-08	2.98676e-06
ENSG00000129116.17	PALLD	1.68338	6.72993	197.817	1.56722e-08	2.94878e-06	-1.66352	6.72993	193.535	1.76326e-08	1.54089e-06	0.0198596	6.72993	0.0293447	0.867002	0.893755
ENSG00000156804.7	FBXO32	1.67186	5.29021	188.171	2.05102e-08	3.60178e-06	-0.886358	5.29021	54.3737	1.17984e-05	0.000214759	0.785506	5.29021	44.1871	3.11738e-05	0.000296296
ENSG00000172602.9	RND1	1.6706	-0.080178	17.67	0.00138084	0.00857283	-0.29777	-0.080178	0.499477	0.493989	0.580058	1.37283	-0.080178	14.0287	0.00306938	0.00795114
ENSG00000259000.1	DOCK11P1	1.66725	-0.278217	24.1967	0.000417728	0.00366611	-2.34771	-0.278217	53.6866	1.25348e-05	0.000224524	-0.680464	-0.278217	6.70732	0.0245997	0.0432035
ENSG00000129682.13	FGF13	1.66629	3.86751	45.6572	2.68058e-05	0.00052304	1.2962	3.86751	25.3104	0.000348656	0.00237842	2.96249	3.86751	129.384	1.50191e-07	8.7087e-06
ENSG00000025708.13	TYMP	1.66501	3.97934	152.447	6.31668e-08	7.46624e-06	2.58165	3.97934	289.893	1.96414e-09	2.94445e-07	4.24666	3.97934	751.45	9.99502e-12	6.14327e-09
ENSG00000128917.6	DLL4	1.66223	2.19917	106.688	4.10262e-07	2.94351e-05	1.85014	2.19917	102.018	5.16788e-07	2.13383e-05	3.51238	2.19917	388.76	3.90944e-10	9.36184e-08
ENSG00000135842.16	FAM129A	1.65603	6.50573	249.443	4.46228e-09	1.26585e-06	-1.26698	6.50573	148.862	7.1667e-08	4.87627e-06	0.389051	6.50573	14.602	0.00268534	0.00714295
ENSG00000144218.18	AFF3	1.65095	4.35933	39.24	5.34839e-05	0.000861301	-0.357037	4.35933	1.86836	0.198135	0.279912	1.29392	4.35933	25.27	0.000350915	0.00155851
ENSG00000171791.12	BCL2	1.64618	3.49297	51.4048	1.53995e-05	0.000350557	-0.351794	3.49297	2.34484	0.153091	0.227503	1.29439	3.49297	33.8458	0.000102871	0.000669318
ENSG00000129946.10	SHC2	1.64534	2.20557	99.9788	5.73336e-07	3.76219e-05	0.291064	2.20557	2.91094	0.115172	0.180983	1.93641	2.20557	140.919	9.57926e-08	6.15442e-06
ENSG00000133134.11	BEX2	1.64389	2.40232	67.6201	4.10401e-06	0.00013827	-1.33421	2.40232	44.8367	2.91476e-05	0.000407161	0.309687	2.40232	2.84679	0.118825	0.165335
ENSG00000049860.13	HEXB	1.63877	5.77775	199.283	1.50609e-08	2.89279e-06	-2.21337	5.77775	353.131	6.64396e-10	1.27613e-07	-0.574604	5.77775	26.3893	0.00029423	0.00138052
ENSG00000244701.1	RP5	1.63794	1.44503	74.9492	2.46587e-06	9.92753e-05	-0.342848	1.44503	3.1183	0.104279	0.16755	1.29509	1.44503	52.1647	1.43672e-05	0.000181575
ENSG00000140092.14	FBLN5	1.63556	5.35353	184.202	2.29985e-08	3.83259e-06	-2.23923	5.35353	336.066	8.72696e-10	1.5623e-07	-0.603669	5.35353	27.3337	0.000254653	0.00124953
ENSG00000186340.14	THBS2	1.6301	0.826606	55.8292	1.04001e-05	0.000267459	-1.73537	0.826606	64.8866	5.02454e-06	0.000115377	-0.105267	0.826606	0.310541	0.588173	0.648644
ENSG00000232814.2	COL4A2	1.6229	1.28927	16.9201	0.00161292	0.00956906	-2.1145	1.28927	29.8395	0.000176557	0.00147711	-0.491604	1.28927	2.09429	0.174909	0.230631
ENSG00000187479.5	C11orf96	1.62126	0.458514	27.0852	0.000264425	0.00264267	-1.86054	0.458514	37.0822	6.88555e-05	0.000742598	-0.239286	0.458514	0.823487	0.383031	0.452057
ENSG00000257732.1	RP11	1.61733	2.45007	125.867	1.73541e-07	1.54969e-05	-0.41153	2.45007	7.99012	0.0160263	0.0384076	1.2058	2.45007	76.4159	2.23865e-06	5.5639e-05
ENSG00000255400.1	RP13	1.61667	-0.185471	25.3732	0.000345181	0.00319038	0.077901	-0.185471	0.0494687	0.827943	0.867619	1.69457	-0.185471	30.7194	0.000156099	0.000886723
ENSG00000225828.1	FAM229A	1.61534	-0.510684	19.8782	0.000894856	0.00628581	1.09658	-0.510684	6.23659	0.0290608	0.061038	2.71192	-0.510684	50.7823	1.63104e-05	0.000196195
ENSG00000225177.5	RP11	1.61394	1.69028	100.297	5.64045e-07	3.75713e-05	-0.276878	1.69028	2.81144	0.120901	0.188284	1.33706	1.69028	75.6158	2.3594e-06	5.76988e-05
ENSG00000254871.1	RP11	1.60943	1.26668	73.7025	2.68056e-06	0.000103783	-1.41705	1.26668	57.6334	8.92862e-06	0.000175892	0.192379	1.26668	1.32705	0.273026	0.338783
ENSG00000156463.17	SH3RF2	1.60393	1.52882	90.0351	9.79432e-07	5.34312e-05	-0.794608	1.52882	21.6622	0.000645018	0.00369019	0.809319	1.52882	26.7967	0.000276327	0.00131795
ENSG00000196876.13	SCN8A	1.6005	6.32641	66.8698	4.33532e-06	0.000143775	-0.235849	6.32641	1.51124	0.243835	0.330011	1.36465	6.32641	49.5254	1.83507e-05	0.000211349
ENSG00000134871.17	COL4A2	1.59606	9.66451	104.989	4.45712e-07	3.17316e-05	-1.49955	9.66451	93.1808	8.22243e-07	3.03227e-05	0.0965161	9.66451	0.403249	0.538011	0.602514
ENSG00000164176.12	EDIL3	1.59473	7.87024	136.608	1.12857e-07	1.1311e-05	-2.11033	7.87024	231.767	6.65395e-09	7.30311e-07	-0.515603	7.87024	14.9857	0.00245991	0.00668113
ENSG00000236030.1	LINC01036	1.59069	-0.583864	12.1601	0.004861	0.0210849	1.52522	-0.583864	6.91268	0.0229129	0.0506827	3.11591	-0.583864	38.6783	5.70576e-05	0.000445799
ENSG00000221869.4	CEBPD	1.5881	0.998656	38.2425	6.00254e-05	0.000931688	0.67092	0.998656	5.81799	0.0338644	0.0685579	2.25902	0.998656	75.7379	2.34048e-06	5.74031e-05
ENSG00000230649.2	AC024084.1	1.58212	0.105999	24.4017	0.000403881	0.00357206	1.65867	0.105999	17.9637	0.00130085	0.00603581	3.24079	0.105999	83.7773	1.41079e-06	4.02064e-05
ENSG00000107738.19	C10orf54	1.58099	0.732117	29.404	0.000187846	0.00208924	0.0625971	0.732117	0.0414342	0.842307	0.879213	1.64358	0.732117	34.0379	0.000100367	0.000658498
ENSG00000198380.12	GFPT1	1.57898	7.54746	201.885	1.40435e-08	2.78439e-06	-0.759907	7.54746	48.3951	2.04463e-05	0.000318689	0.81907	7.54746	56.3886	9.91526e-06	0.000144986
ENSG00000261888.1	AC144831.1	1.57857	0.137068	31.4605	0.000141008	0.00172189	-1.75693	0.137068	40.5933	4.59022e-05	0.000560799	-0.17836	0.137068	0.571374	0.465118	0.533087
ENSG00000201009.1	SNORD46	1.57815	1.06156	15.1649	0.00236227	0.0125791	-0.517361	1.06156	1.55996	0.236825	0.32272	1.06079	1.06156	7.867	0.0166741	0.0313057
ENSG00000156298.12	TSPAN7	1.57395	0.236012	26.2225	0.000301952	0.0028893	1.34088	0.236012	13.8023	0.00323876	0.0116685	2.91483	0.236012	78.4595	1.96183e-06	5.05227e-05
ENSG00000142173.14	COL6A2	1.5707	1.98972	29.7861	0.000177898	0.00200996	-0.945859	1.98972	10.7259	0.00711662	0.0208116	0.624838	1.98972	5.49425	0.0382435	0.0624764
ENSG00000048052.21	HDAC9	1.56953	5.5672	63.8215	5.44771e-06	0.000169386	1.37959	5.5672	48.1637	2.09093e-05	0.000323989	2.94912	5.5672	202.697	1.37429e-08	1.43119e-06
ENSG00000170921.14	TANC2	1.56886	6.41111	56.5169	9.80783e-06	0.000257616	-0.221008	6.41111	1.16619	0.302606	0.392712	1.34786	6.41111	42.4365	3.75157e-05	0.000334649
ENSG00000251680.5	CTC	1.56792	1.85167	24.004	0.000431261	0.00374553	0.656596	1.85167	3.74715	0.0782038	0.132781	2.22452	1.85167	47.1916	2.29944e-05	0.000245225
ENSG00000136960.12	ENPP2	1.56784	-0.0542469	18.9665	0.00106601	0.00713212	0.626741	-0.0542469	2.39032	0.149511	0.223334	2.19458	-0.0542469	36.9983	6.95512e-05	0.000510168
ENSG00000263528.7	IKBKE	1.56773	2.68874	143.09	8.83578e-08	9.64041e-06	-0.529399	2.68874	16.1668	0.00189385	0.00792214	1.03833	2.68874	68.8191	3.7638e-06	7.78034e-05
ENSG00000139734.17	DIAPH3	1.56428	5.50678	66.2024	4.55407e-06	0.000149684	-0.493309	5.50678	6.79013	0.0239022	0.0523995	1.07097	5.50678	32.2276	0.000127163	0.000771553
ENSG00000107968.9	MAP3K8	1.56301	2.99172	97.5124	6.51746e-07	4.0876e-05	0.144809	2.99172	0.810415	0.386706	0.477658	1.70782	2.99172	119.194	2.3072e-07	1.19501e-05
ENSG00000243806.1	RPL7P18	1.5596	1.7556	17.3364	0.00147886	0.00902937	0.602741	1.7556	2.30655	0.156191	0.2314	2.16234	1.7556	32.733	0.000118915	0.000736784
ENSG00000157680.15	DGKI	1.55467	3.46252	56.225	1.00543e-05	0.00026163	-0.638013	3.46252	9.50904	0.010058	0.0269328	0.916662	3.46252	21.2658	0.000692551	0.00256682
ENSG00000198948.11	MFAP3L	1.54647	-0.441751	24.5729	0.00039273	0.00350511	0.168106	-0.441751	0.237986	0.634955	0.70768	1.71458	-0.441751	32.8962	0.000116386	0.00072575
ENSG00000176046.8	NUPR1	1.54528	5.08141	71.988	3.01283e-06	0.000113144	-1.38365	5.08141	58.2102	8.51088e-06	0.00016984	0.161623	5.08141	0.851562	0.375318	0.444475
ENSG00000163393.12	SLC22A15	1.54483	0.478415	36.0045	7.84576e-05	0.00113022	1.9706	0.478415	39.1206	5.42211e-05	0.000632773	3.51543	0.478415	145.041	8.22508e-08	5.51499e-06
ENSG00000162512.15	SDC3	1.54226	3.54773	90.1261	9.74412e-07	5.34312e-05	-1.15525	3.54773	51.0399	1.5926e-05	0.000266237	0.38701	3.54773	6.37252	0.0276798	0.0478249
ENSG00000255314.2	RP11	1.54018	1.38755	70.4748	3.34698e-06	0.00012261	-1.30346	1.38755	50.8186	1.62557e-05	0.000269652	0.236717	1.38755	2.05634	0.178554	0.234782
ENSG00000227908.3	FLJ31104	1.53515	0.875891	44.7636	2.93679e-05	0.000561737	0.275033	0.875891	1.28018	0.281213	0.36956	1.81018	0.875891	64.6092	5.13093e-06	9.54707e-05
ENSG00000070404.9	FSTL3	1.53438	3.975	98.451	6.20503e-07	3.93177e-05	-1.28908	3.975	70.1477	3.42483e-06	8.7466e-05	0.245308	3.975	2.80021	0.121569	0.168619
ENSG00000265533.1	RP11	1.53324	2.26255	23.0295	0.000508131	0.00418132	0.0924739	2.26255	0.0796799	0.782814	0.832861	1.62571	2.26255	26.9294	0.000270777	0.00129955
ENSG00000282057.1	RP4	1.53137	5.79989	54.127	1.20568e-05	0.000294848	-0.20267	5.79989	0.9798	0.342888	0.43424	1.3287	5.79989	41.5342	4.13725e-05	0.000358828
ENSG00000118503.14	TNFAIP3	1.5219	4.61269	231.8	6.64881e-09	1.65672e-06	1.15195	4.61269	127.459	1.6248e-07	8.78582e-06	2.67385	4.61269	657.022	2.11725e-11	1.00103e-08
ENSG00000138675.16	FGF5	1.52162	2.32393	161.065	4.71492e-08	6.0374e-06	0.792889	2.32393	39.3504	5.28125e-05	0.000621052	2.31451	2.32393	356.387	6.31636e-10	1.2919e-07
ENSG00000161638.10	ITGA5	1.51872	9.17789	136.902	1.11586e-07	1.1311e-05	-1.26303	9.17789	95.9281	7.08783e-07	2.70605e-05	0.255691	9.17789	4.05456	0.0683897	0.10254
ENSG00000143178.12	TBX19	1.51367	1.46228	25.8705	0.000319048	0.00300763	-0.0936483	1.46228	0.093182	0.765697	0.818902	1.42002	1.46228	24.5756	0.000392557	0.00169002
ENSG00000186088.15	GSAP	1.50934	3.83094	123.331	1.93057e-07	1.67915e-05	0.412356	3.83094	9.00253	0.0116956	0.0301658	1.9217	3.83094	198.005	1.55923e-08	1.60105e-06
ENSG00000213694.3	S1PR3	1.508	3.51152	74.1755	2.5966e-06	0.000102305	-1.06037	3.51152	37.0018	6.95219e-05	0.000746481	0.44763	3.51152	7.29285	0.0201405	0.0365559
ENSG00000251095.6	RP11	1.50683	3.39169	34.6707	9.26116e-05	0.00126562	-0.38615	3.39169	2.27373	0.158912	0.234809	1.12068	3.39169	20.4669	0.000801503	0.00286358
ENSG00000175155.8	YPEL2	1.50679	5.08365	154.858	5.81155e-08	7.00386e-06	-0.431316	5.08365	13.0059	0.00392891	0.0134307	1.07548	5.08365	82.0053	1.5713e-06	4.30508e-05
ENSG00000261123.1	RP11	1.50648	-0.241944	26.857	0.00027379	0.00269824	0.389805	-0.241944	1.46046	0.25144	0.338166	1.89628	-0.241944	44.3498	3.0651e-05	0.000294055
ENSG00000182263.13	FIGN	1.50582	4.75481	43.3939	3.38767e-05	0.000618468	-0.234862	4.75481	1.07637	0.321117	0.41213	1.27096	4.75481	31.8904	0.000133042	0.000795041
ENSG00000264672.5	SEPT4	1.49622	0.418232	46.9256	2.36069e-05	0.000479392	1.78001	0.418232	45.982	2.59407e-05	0.000375837	3.27624	0.418232	181.62	2.48083e-08	2.29869e-06
ENSG00000164342.12	TLR3	1.49544	2.76733	44.6955	2.95745e-05	0.000564518	2.7201	2.76733	105.061	4.44135e-07	1.88335e-05	4.21554	2.76733	256.19	3.85841e-09	5.51514e-07
ENSG00000115008.5	IL1A	1.4952	0.86669	24.0135	0.000430577	0.00374324	0.577578	0.86669	3.08074	0.106154	0.16972	2.07278	0.86669	45.6796	2.6745e-05	0.000270175
ENSG00000136802.11	LRRC8A	1.49392	6.09903	162.633	4.47762e-08	5.81428e-06	-1.66972	6.09903	201.716	1.41071e-08	1.32715e-06	-0.175805	6.09903	2.39015	0.149524	0.201414
ENSG00000282890.1	RP11	1.49335	1.18073	22.1483	0.000591882	0.0046585	0.47975	1.18073	2.01957	0.18218	0.261621	1.9731	1.18073	38.8485	5.59457e-05	0.000440283
ENSG00000214147.2	RP11	1.49328	2.84129	72.2418	2.96071e-06	0.000111582	-1.40308	2.84129	64.3822	5.21993e-06	0.000118235	0.0901984	2.84129	0.306325	0.590684	0.651062
ENSG00000272975.1	MYHAS	1.49085	0.163423	20.7436	0.000761635	0.00556851	0.153239	0.163423	0.190424	0.670751	0.73939	1.64408	0.163423	27.1303	0.000262618	0.00127387
ENSG00000121577.13	POPDC2	1.49016	-0.306631	24.0736	0.000426316	0.00372109	0.42643	-0.306631	1.58885	0.232796	0.31835	1.91659	-0.306631	41.4322	4.18375e-05	0.000361161
ENSG00000109906.13	ZBTB16	1.48971	6.29493	52.0764	1.44829e-05	0.000335641	0.917825	6.29493	19.9984	0.000874798	0.0045579	2.40754	6.29493	127.948	1.59247e-07	9.09087e-06
ENSG00000088367.20	EPB41L1	1.48812	5.85289	69.0368	3.70563e-06	0.000128921	-0.794047	5.85289	20.1534	0.000849715	0.00446633	0.694077	5.85289	15.7136	0.00209071	0.00591085
ENSG00000234199.2	LINC01191	1.48779	2.65488	29.5901	0.00018292	0.00205037	0.52277	2.65488	3.42364	0.0904641	0.149455	2.01056	2.65488	53.3245	1.29445e-05	0.000171838
ENSG00000229563.6	LINC01204	1.48498	-0.238668	23.4632	0.000472078	0.00396567	-0.147074	-0.238668	0.202683	0.661045	0.730624	1.33791	-0.238668	21.8717	0.000621455	0.00237463
ENSG00000088899.14	RP5	1.48185	0.892055	60.7429	6.92826e-06	0.000203748	-0.942364	0.892055	24.2794	0.000412079	0.00268269	0.539488	0.892055	9.72285	0.00944936	0.0195838
ENSG00000117228.9	GBP1	1.48168	6.18609	118.303	2.39922e-07	1.96276e-05	1.47853	6.18609	115.429	2.7271e-07	1.30272e-05	2.96021	6.18609	422.859	2.45578e-10	6.37775e-08
ENSG00000164932.12	CTHRC1	1.4777	4.53246	173.995	3.12184e-08	4.64222e-06	-1.05107	4.53246	89.2218	1.02566e-06	3.54824e-05	0.426632	4.53246	15.6759	0.00210811	0.00594329
ENSG00000223813.2	AC007255.8	1.47625	0.695283	18.005	0.00129003	0.00817655	0.0318042	0.695283	0.00760954	0.932007	0.949597	1.50805	0.695283	20.2147	0.000840025	0.00296615
ENSG00000178573.6	MAF	1.47536	-0.400356	3.83745	0.0751518	0.158895	-4.69511	-0.400356	73.8681	2.6508e-06	7.28437e-05	-3.21975	-0.400356	54.5103	1.16582e-05	0.000160302
ENSG00000143469.16	SYT14	1.4753	1.39244	63.5939	5.54346e-06	0.000171216	-0.0211684	1.39244	0.0122346	0.913858	0.936109	1.45413	1.39244	66.0928	4.5912e-06	8.89255e-05
ENSG00000038427.15	VCAN	1.47265	2.43834	23.5222	0.000467407	0.00394983	-4.4497	2.43834	253.828	4.05817e-09	5.16059e-07	-2.97705	2.43834	152.568	6.29014e-08	4.58434e-06
ENSG00000188112.8	C6orf132	1.47072	1.33428	46.6433	2.42783e-05	0.000487124	-0.854175	1.33428	15.5412	0.00217187	0.00873629	0.616546	1.33428	9.65137	0.00964783	0.0199324
ENSG00000259432.1	RP11	1.46894	-0.0612332	9.7975	0.00924723	0.0339525	-0.213218	-0.0612332	0.185693	0.674599	0.742534	1.25573	-0.0612332	8.20323	0.0149743	0.028669
ENSG00000124440.15	HIF3A	1.46785	4.12367	72.5741	2.89407e-06	0.000110028	0.844343	4.12367	23.1118	0.000501041	0.00307444	2.31219	4.12367	170.725	3.45524e-08	2.92253e-06
ENSG00000170743.16	SYT9	1.46747	0.538829	23.0149	0.000509401	0.00418949	-0.702381	0.538829	5.09878	0.0445554	0.0850561	0.765086	0.538829	7.45464	0.0190833	0.0349709
ENSG00000130513.6	GDF15	1.46699	6.38498	136.605	1.12871e-07	1.1311e-05	-0.980125	6.38498	62.2293	6.16111e-06	0.000133183	0.486864	6.38498	15.7498	0.0020741	0.00587742
ENSG00000169302.14	STK32A	1.46479	-0.131718	18.9961	0.00105989	0.00710663	0.153425	-0.131718	0.177679	0.681251	0.748114	1.61822	-0.131718	25.1315	0.00035879	0.00158187
ENSG00000129474.15	AJUBA	1.46452	5.79403	202.074	1.39728e-08	2.78439e-06	-0.943848	5.79403	85.6301	1.26318e-06	4.116e-05	0.520672	5.79403	26.8593	0.000273692	0.00130965
ENSG00000120549.16	KIAA1217	1.45999	4.2533	47.9085	2.14343e-05	0.000448611	0.845804	4.2533	15.5573	0.00216412	0.00872521	2.30579	4.2533	113.297	3.00465e-07	1.43903e-05
ENSG00000186354.10	C9orf47	1.45913	-0.328852	22.2674	0.000579655	0.0045971	0.135675	-0.328852	0.162425	0.694424	0.759144	1.5948	-0.328852	29.0937	0.000196408	0.00104218
ENSG00000154380.17	ENAH	1.45908	6.41787	169.122	3.63389e-08	5.03799e-06	-1.0018	6.41787	81.2845	1.64268e-06	5.02312e-05	0.457287	6.41787	17.3893	0.00146278	0.00449537
ENSG00000258137.5	RP11	1.45425	4.94571	49.1307	1.90524e-05	0.000409571	-1.30259	4.94571	39.7247	5.06101e-05	0.000602453	0.151659	4.94571	0.575655	0.46349	0.531718
ENSG00000039139.9	DNAH5	1.44813	1.17443	26.4101	0.000293283	0.00282689	-0.647428	1.17443	5.14772	0.0437095	0.0837385	0.800704	1.17443	9.32804	0.0106098	0.0215576
ENSG00000255029.1	CTD	1.44749	1.24836	39.8739	4.97623e-05	0.000818525	0.703922	1.24836	8.18235	0.0150737	0.03661	2.15141	1.24836	85.6554	1.26129e-06	3.73307e-05
ENSG00000134539.16	KLRD1	1.44666	2.57357	57.7856	8.81604e-06	0.000239057	0.0367942	2.57357	0.036126	0.852613	0.88771	1.48345	2.57357	63.1682	5.72799e-06	0.000101918
ENSG00000068831.18	RASGRP2	1.44603	-0.318865	12.5904	0.00435757	0.019506	0.512162	-0.318865	1.25188	0.286322	0.375257	1.9582	-0.318865	23.4362	0.000474232	0.00193931
ENSG00000115594.11	IL1R1	1.44573	2.45391	94.8366	7.51503e-07	4.57325e-05	0.243557	2.45391	2.55677	0.137278	0.20845	1.68929	2.45391	132.118	1.34567e-07	8.08236e-06
ENSG00000258048.1	RP11	1.44378	2.66243	31.4134	0.000141914	0.00173066	0.384393	2.66243	2.11007	0.173421	0.25161	1.82817	2.66243	50.4136	1.68799e-05	0.000200046
ENSG00000258086.1	RP11	1.44257	4.91883	46.8642	2.37511e-05	0.00048126	-1.32328	4.91883	39.7027	5.07364e-05	0.000602789	0.119293	4.91883	0.345474	0.5682	0.630223
ENSG00000134775.15	FHOD3	1.44211	2.88983	36.9431	7.0014e-05	0.00103944	-0.820799	2.88983	11.9996	0.00506634	0.0161714	0.621311	2.88983	7.6307	0.0180071	0.0333232
ENSG00000235770.5	LINC00607	1.44031	7.65914	30.2567	0.000166487	0.00192588	0.0173089	7.65914	0.00453501	0.947481	0.961614	1.45762	7.65914	31.0052	0.000150064	0.000863077
ENSG00000118523.5	CTGF	1.43939	9.49857	117.092	2.53146e-07	2.03725e-05	-1.22525	9.49857	85.7442	1.2547e-06	4.11538e-05	0.214143	9.49857	2.69662	0.127963	0.176214
ENSG00000260862.1	RP11	1.43604	3.7179	30.6434	0.000157753	0.00186462	0.386687	3.7179	2.16759	0.168136	0.245506	1.82273	3.7179	49.0396	1.92188e-05	0.000217175
ENSG00000221968.8	FADS3	1.42751	6.23382	173.395	3.18005e-08	4.69095e-06	-1.2697	6.23382	138.271	1.0588e-07	6.44333e-06	0.157812	6.23382	2.22976	0.162652	0.216435
ENSG00000225407.3	CTD	1.42622	2.3338	25.3204	0.000348099	0.00320609	0.122409	2.3338	0.178284	0.680742	0.747689	1.54863	2.3338	30.8893	0.000152479	0.000872479
ENSG00000150630.3	VEGFC	1.42521	5.59047	105.187	4.41398e-07	3.15463e-05	0.27156	5.59047	3.9008	0.0730973	0.125872	1.69677	5.59047	147.68	7.47603e-08	5.17034e-06
ENSG00000251379.1	RP11	1.42213	0.538459	25.6425	0.000330728	0.00309087	1.21183	0.538459	14.5523	0.0027163	0.0103177	2.63397	0.538459	79.2168	1.86962e-06	4.86232e-05
ENSG00000100906.10	NFKBIA	1.41964	5.32673	81.3788	1.63312e-06	7.54716e-05	-0.78139	5.32673	25.153	0.000357553	0.00242208	0.638253	5.32673	17.287	0.00149406	0.0045717
ENSG00000154654.14	NCAM2	1.41406	1.53632	57.9709	8.68133e-06	0.000236099	0.402685	1.53632	4.26609	0.0625017	0.111479	1.81674	1.53632	96.8126	6.76247e-07	2.48115e-05
ENSG00000225541.1	AC002480.5	1.40772	2.70323	43.3576	3.40069e-05	0.000619617	-0.143796	2.70323	0.442838	0.519055	0.602964	1.26393	2.70323	36.9074	7.03151e-05	0.0005145
ENSG00000151491.12	EPS8	1.40741	4.76137	184.093	2.30716e-08	3.83259e-06	-0.232528	4.76137	5.11124	0.0443383	0.0847293	1.17489	4.76137	132.24	1.33911e-07	8.06922e-06
ENSG00000176697.18	BDNF	1.40677	4.86127	119.814	2.24559e-07	1.8907e-05	-0.375789	4.86127	8.71432	0.0127687	0.0322699	1.03098	4.86127	66.7845	4.36258e-06	8.56674e-05
ENSG00000101236.16	RNF24	1.40549	4.57244	150.491	6.76489e-08	7.77899e-06	-0.321289	4.57244	7.984	0.0160577	0.038468	1.0842	4.57244	93.04	8.2861e-07	2.86655e-05
ENSG00000213949.8	ITGA1	1.40044	3.87415	103.859	4.71302e-07	3.32963e-05	0.0336528	3.87415	0.0596601	0.811395	0.854799	1.43409	3.87415	111.554	3.25652e-07	1.51252e-05
ENSG00000237548.1	TTLL11	1.40009	2.62897	34.3241	9.67686e-05	0.00130623	0.164689	2.62897	0.456701	0.512709	0.59755	1.56478	2.62897	43.9794	3.18562e-05	0.000300041
ENSG00000223653.5	RP11	1.39794	4.59781	43.7601	3.2596e-05	0.000601038	0.4711	4.59781	4.94685	0.04731	0.0891837	1.86904	4.59781	76.7066	2.1966e-06	5.4808e-05
ENSG00000154258.16	ABCA9	1.39762	3.05604	25.4819	0.000339256	0.00314991	0.778793	3.05604	7.37901	0.0195691	0.0447573	2.17641	3.05604	59.1585	7.87294e-06	0.000124657
ENSG00000267747.1	RP11	1.39662	0.38878	31.3042	0.000144042	0.00174851	1.0163	0.38878	13.1975	0.00374816	0.0129715	2.41292	0.38878	86.8837	1.17358e-06	3.58332e-05
ENSG00000253837.1	RP11	1.39534	0.21499	22.9201	0.000517729	0.00423532	-0.83975	0.21499	8.09698	0.0154882	0.0373438	0.555593	0.21499	4.47215	0.0573487	0.0882166
ENSG00000115963.13	RND3	1.39326	7.64459	86.093	1.22918e-06	6.1561e-05	-0.592933	7.64459	16.051	0.00194198	0.00805947	0.800327	7.64459	29.1921	0.000193642	0.00103163
ENSG00000073150.13	PANX2	1.39149	0.0155095	26.6194	0.000283959	0.00276436	-0.60544	0.0155095	4.79524	0.0502663	0.0936601	0.786049	0.0155095	10.2753	0.00806831	0.0171891
ENSG00000154262.12	ABCA6	1.38682	4.99828	43.6737	3.28928e-05	0.000603322	0.157124	4.99828	0.568405	0.466252	0.55423	1.54394	4.99828	54.2297	1.19484e-05	0.000163017
ENSG00000225670.4	CADM3	1.3868	0.748096	21.937	0.000614324	0.00476894	-0.363304	0.748096	1.42911	0.256298	0.343425	1.0235	0.748096	13.5038	0.00347915	0.00875676
ENSG00000009694.13	TENM1	1.38521	0.457711	3.48275	0.0880563	0.179015	1.00341	0.457711	1.46112	0.25134	0.338109	2.38861	0.457711	9.61053	0.00976347	0.0201258
ENSG00000065609.14	SNAP91	1.37958	0.592739	30.3133	0.000165174	0.00192033	-0.935061	0.592739	13.8242	0.00322187	0.0116281	0.444521	0.592739	3.84035	0.0750563	0.111073
ENSG00000236740.6	RP11	1.37835	0.0776247	16.9261	0.00161087	0.00955997	0.962643	0.0776247	6.45436	0.0268861	0.0573125	2.34099	0.0776247	45.7879	2.64536e-05	0.000268304
ENSG00000138435.14	CHRNA1	1.37696	0.849367	29.4342	0.000187034	0.00208508	-1.48534	0.849367	35.1922	8.67457e-05	0.000881171	-0.108381	0.849367	0.232903	0.638556	0.694638
ENSG00000223749.7	MIR503HG	1.37689	1.89251	54.6048	1.15623e-05	0.000286555	0.974621	1.89251	23.7933	0.000446645	0.00283208	2.35151	1.89251	148.906	7.15547e-08	5.03587e-06
ENSG00000196878.12	LAMB3	1.37352	0.606341	23.5293	0.00046685	0.00394954	0.523183	0.606341	2.94634	0.113215	0.178489	1.8967	0.606341	44.9074	2.89368e-05	0.000283515
ENSG00000163661.3	PTX3	1.37156	10.3515	76.9233	2.16585e-06	9.15965e-05	-1.23998	10.3515	63.2759	5.68064e-06	0.000126134	0.131585	10.3515	0.734212	0.409254	0.47864
ENSG00000269938.1	RP11	1.37093	-0.555712	13.8005	0.00324014	0.0157846	0.402649	-0.555712	0.956569	0.348446	0.439827	1.77358	-0.555712	24.1268	0.000422579	0.00178387
ENSG00000092969.11	TGFB2	1.3702	6.74589	75.0377	2.45141e-06	9.92208e-05	-2.28607	6.74589	198.308	1.54644e-08	1.41163e-06	-0.915871	6.74589	34.6832	9.24652e-05	0.000620641
ENSG00000178343.4	SHISA3	1.36644	0.650266	14.8638	0.00252902	0.0132479	-2.43001	0.650266	51.9438	1.46587e-05	0.00025027	-1.06357	0.650266	13.0835	0.00385442	0.0094876
ENSG00000114251.13	WNT5A	1.36196	1.2444	55.2742	1.09091e-05	0.000274423	3.61382	1.2444	203.032	1.36208e-08	1.30313e-06	4.97578	1.2444	426.177	2.35177e-10	6.2134e-08
ENSG00000263494.1	AC004702.2	1.35945	5.56035	158.877	5.0712e-08	6.31809e-06	-1.54908	5.56035	205.156	1.2877e-08	1.24968e-06	-0.189634	5.56035	3.28177	0.0965821	0.138181
ENSG00000137834.14	SMAD6	1.35889	3.12171	70.2057	3.41089e-06	0.000123085	0.103106	3.12171	0.394572	0.542343	0.624138	1.462	3.12171	83.352	1.44748e-06	4.09358e-05
ENSG00000203506.5	RBMS3	1.35761	0.411835	22.2884	0.000577535	0.00458818	0.015342	0.411835	0.0025898	0.960298	0.970935	1.37295	0.411835	24.6882	0.000385428	0.00166514
ENSG00000170558.8	CDH2	1.35653	7.41839	111.029	3.33713e-07	2.52186e-05	-1.50245	7.41839	135.281	1.18814e-07	6.97713e-06	-0.145921	7.41839	1.3376	0.271229	0.336985
ENSG00000108797.11	CNTNAP1	1.35376	2.93489	62.5962	5.98739e-06	0.00018188	-0.630972	2.93489	13.5934	0.00340482	0.0120939	0.722789	2.93489	19.5057	0.000960546	0.00326153
ENSG00000231340.1	ACTG1P10	1.35187	0.927099	19.0611	0.00104656	0.00705321	-1.69375	0.927099	31.1252	0.000147612	0.00129487	-0.341877	0.927099	1.58387	0.233484	0.29583
ENSG00000140945.15	CDH13	1.35153	8.27947	48.5345	2.01732e-05	0.000427154	-0.0531862	8.27947	0.0777416	0.785398	0.834599	1.29834	8.27947	44.9508	2.88079e-05	0.000282848
ENSG00000119681.11	LTBP2	1.34971	7.60105	134.08	1.24522e-07	1.21231e-05	-2.71195	7.60105	495.912	1.01472e-10	3.34116e-08	-1.36224	7.60105	137.773	1.07915e-07	6.86151e-06
ENSG00000236310.1	AC005027.3	1.34937	6.98842	79.8724	1.79389e-06	8.07089e-05	-0.821277	6.98842	30.2008	0.000167797	0.00142188	0.528096	6.98842	12.6647	0.00427694	0.0102927
ENSG00000207563.1	MIR23B	1.34934	0.0687108	11.3863	0.00595109	0.0244012	-0.113487	0.0687108	0.0729984	0.791871	0.83959	1.23585	0.0687108	10.6829	0.0072014	0.015668
ENSG00000153721.17	CNKSR3	1.3479	5.05617	68.6955	3.79728e-06	0.000130875	0.868979	5.05617	28.1947	0.000223933	0.00174371	2.21687	5.05617	176.073	2.92951e-08	2.57225e-06
ENSG00000008710.17	PKD1	1.34773	5.40276	153.196	6.15437e-08	7.32131e-06	-0.325213	5.40276	9.12206	0.0112822	0.0294016	1.02251	5.40276	90.6011	9.487e-07	3.147e-05
ENSG00000258473.1	RP11	1.34529	-0.0172117	15.9226	0.00199704	0.0111384	0.989568	-0.0172117	6.63444	0.0252337	0.0546172	2.33486	-0.0172117	44.5763	2.99406e-05	0.000288893
ENSG00000111110.11	PPM1H	1.34519	3.16908	77.5012	2.08629e-06	8.96718e-05	0.517468	3.16908	10.9495	0.00669407	0.019891	1.86266	3.16908	146.423	7.82226e-08	5.32231e-06
ENSG00000149201.9	CCDC81	1.34515	0.253606	31.5307	0.00013967	0.00171259	-0.933053	0.253606	15.0397	0.00242998	0.00950293	0.412099	0.253606	3.68418	0.0804219	0.117756
ENSG00000153132.12	CLGN	1.34317	1.07075	29.8692	0.000175818	0.00199456	0.632766	1.07075	5.81246	0.0339339	0.068661	1.97593	1.07075	63.6871	5.50399e-06	0.000100384
ENSG00000122641.9	INHBA	1.34311	6.97632	78.7062	1.93121e-06	8.45832e-05	-0.824574	6.97632	30.2678	0.00016623	0.00141184	0.518537	6.97632	12.1439	0.00488129	0.01145
ENSG00000022567.9	SLC45A4	1.34148	2.15801	46.9039	2.36578e-05	0.000479896	0.477386	2.15801	5.51083	0.0380034	0.0750342	1.81886	2.15801	85.9415	1.24019e-06	3.69976e-05
ENSG00000166147.13	FBN1	1.33911	6.86767	141.203	9.47785e-08	1.022e-05	-1.35208	6.86767	143.976	8.55204e-08	5.49446e-06	-0.0129709	6.86767	0.0138194	0.908475	0.92677
ENSG00000163956.10	LRPAP1	1.33687	5.33803	197.857	1.56552e-08	2.94878e-06	-1.43626	5.33803	228.123	7.25154e-09	7.81937e-07	-0.0993896	5.33803	1.16338	0.303163	0.370274
ENSG00000102359.5	SRPX2	1.33636	5.16072	160.177	4.85586e-08	6.13504e-06	-1.36994	5.16072	168.624	3.69163e-08	2.89659e-06	-0.0335802	5.16072	0.107901	0.748529	0.792406
ENSG00000148154.9	UGCG	1.33581	6.40412	167.229	3.85903e-08	5.15628e-06	-0.582192	6.40412	32.5507	0.000121814	0.00112871	0.753616	6.40412	54.8491	1.13187e-05	0.000157276
ENSG00000164236.11	ANKRD33B	1.33488	3.53176	70.092	3.4383e-06	0.000123584	0.527755	3.53176	10.5512	0.00746888	0.0215286	1.86264	3.53176	134.103	1.2441e-07	7.59602e-06
ENSG00000179476.7	C14orf28	1.33151	1.33592	54.9977	1.11734e-05	0.000279928	-1.01616	1.33592	32.1025	0.000129307	0.00117395	0.315344	1.33592	3.66557	0.0810923	0.118568
ENSG00000241886.1	RP11	1.32897	0.379658	35.2217	8.64276e-05	0.00120822	0.0590193	0.379658	0.063	0.806303	0.850929	1.38799	0.379658	41.4619	4.17014e-05	0.000360493
ENSG00000237499.6	RP11	1.32759	0.176016	33.792	0.000103586	0.00137709	1.66577	0.176016	37.3324	6.68291e-05	0.000729082	2.99335	0.176016	141.406	9.40626e-08	6.0644e-06
ENSG00000164929.16	BAALC	1.32728	0.137726	28.6745	0.000208713	0.00223358	0.934066	0.137726	11.2443	0.00618138	0.0187526	2.26135	0.137726	78.3757	1.97236e-06	5.07229e-05
ENSG00000238033.1	AC002480.2	1.32299	0.0643505	13.9383	0.00313573	0.0154268	-0.878223	0.0643505	6.03905	0.0312181	0.0644458	0.44477	0.0643505	1.97231	0.186982	0.244505
ENSG00000185561.9	TLCD2	1.3223	2.98543	38.9478	5.53088e-05	0.000881451	-1.59131	2.98543	57.0322	9.38995e-06	0.00018111	-0.269017	2.98543	1.86606	0.198391	0.257561
ENSG00000197822.10	OCLN	1.32199	2.27394	67.9791	3.99848e-06	0.000135779	-0.654744	2.27394	16.5768	0.00173438	0.00742985	0.667248	2.27394	19.2712	0.00100483	0.0033829
ENSG00000135678.11	CPM	1.32177	1.04281	24.4615	0.000399946	0.00354719	-0.521963	1.04281	3.70419	0.079709	0.134889	0.799807	1.04281	10.1866	0.00827309	0.0175524
ENSG00000104856.13	RELB	1.31787	3.73323	89.3038	1.02089e-06	5.48808e-05	-0.0300434	3.73323	0.0460958	0.833812	0.872222	1.28783	3.73323	87.8028	1.11262e-06	3.46939e-05
ENSG00000155307.17	SAMSN1	1.31695	3.61022	135.176	1.19298e-07	1.17359e-05	-0.354339	3.61022	9.7894	0.00926891	0.0252787	0.962613	3.61022	76.4045	2.24033e-06	5.5639e-05
ENSG00000183346.6	C10orf107	1.31539	-0.189458	10.0776	0.00853311	0.0320257	-0.302254	-0.189458	0.490952	0.49762	0.583361	1.01314	-0.189458	6.9919	0.0222993	0.0397772
ENSG00000064042.17	LIMCH1	1.31509	4.11375	109.57	3.57407e-07	2.63609e-05	1.03429	4.11375	64.3725	5.22378e-06	0.000118235	2.34938	4.11375	326.304	1.02629e-09	1.81959e-07
ENSG00000235385.1	GS1	1.3143	1.59408	38.3982	5.89443e-05	0.000919521	-0.397615	1.59408	3.41825	0.0906874	0.149743	0.916688	1.59408	20.7127	0.000765965	0.00276284
ENSG00000106948.16	AKNA	1.31367	4.5648	112.225	3.1568e-07	2.3954e-05	-0.222237	4.5648	3.25043	0.0980019	0.159296	1.09143	4.5648	79.9047	1.79024e-06	4.70902e-05
ENSG00000186439.12	TRDN	1.30945	-0.0658402	3.73434	0.0786489	0.164628	1.28492	-0.0658402	2.63473	0.131984	0.202097	2.59437	-0.0658402	12.9421	0.00399139	0.00975314
ENSG00000168994.13	PXDC1	1.30797	7.50148	56.4575	9.85741e-06	0.000258183	-0.992156	7.50148	32.924	0.000115963	0.00108871	0.315818	7.50148	3.40793	0.0911175	0.131472
ENSG00000251136.8	RP11	1.30772	5.70964	25.9223	0.00031646	0.00299088	1.25929	5.70964	23.5373	0.00046622	0.00292303	2.567	5.70964	91.6287	8.9576e-07	3.0362e-05
ENSG00000185860.13	CCDC190	1.30491	2.60475	81.8446	1.58689e-06	7.38908e-05	-1.37075	2.60475	91.4355	9.05445e-07	3.23556e-05	-0.0658455	2.60475	0.241182	0.632715	0.689109
ENSG00000162496.8	DHRS3	1.30486	4.98264	80.3986	1.73569e-06	7.88287e-05	-0.0568849	4.98264	0.155096	0.701012	0.764669	1.24798	4.98264	74.7127	2.50499e-06	5.99087e-05
ENSG00000175505.10	CLCF1	1.30416	1.00064	50.0943	1.73921e-05	0.000384063	-0.490121	1.00064	6.86515	0.0232907	0.0513213	0.814036	1.00064	22.1449	0.000592232	0.00229352
ENSG00000128274.15	A4GALT	1.30391	2.54265	107.105	4.02059e-07	2.90728e-05	-0.155164	2.54265	1.48444	0.247809	0.334481	1.14874	2.54265	87.9615	1.10248e-06	3.45724e-05
ENSG00000197826.11	C4orf22	1.30276	1.53903	14.4092	0.00280778	0.0142393	1.33624	1.53903	12.4378	0.00452872	0.0149036	2.63899	1.53903	52.4819	1.39605e-05	0.00017882
ENSG00000119729.10	RHOQ	1.30017	4.34056	129.016	1.52451e-07	1.40552e-05	-0.687996	4.34056	36.5643	7.32863e-05	0.000775288	0.612173	4.34056	30.364	0.000164007	0.000918909
ENSG00000105499.13	PLA2G4C	1.29944	4.79522	60.3424	7.15381e-06	0.000208717	-0.144576	4.79522	0.757275	0.402218	0.492971	1.15486	4.79522	48.7773	1.97076e-05	0.000220637
ENSG00000128487.16	SPECC1	1.29911	5.69481	143.915	8.57112e-08	9.40732e-06	-1.43088	5.69481	174.029	3.11852e-08	2.5001e-06	-0.13177	5.69481	1.56142	0.23662	0.299145
ENSG00000171451.13	DSEL	1.29869	3.14007	79.0089	1.89441e-06	8.39688e-05	-1.80472	3.14007	154.081	5.96901e-08	4.23317e-06	-0.506035	3.14007	13.9051	0.00316052	0.00814035
ENSG00000223855.1	HRAT92	1.29625	-0.203087	22.8127	0.000527365	0.00428752	1.33922	-0.203087	17.4298	0.00145061	0.00652617	2.63547	-0.203087	82.3631	1.53723e-06	4.24466e-05
ENSG00000102024.17	PLS3	1.29557	9.16371	69.4162	3.60678e-06	0.000126677	-1.10511	9.16371	50.9428	1.60697e-05	0.000267427	0.190461	9.16371	1.55022	0.238205	0.300854
ENSG00000115652.14	UXS1	1.29261	5.85223	64.6586	5.1118e-06	0.000161398	-0.693719	5.85223	18.9831	0.00106257	0.00524012	0.598895	5.85223	14.4029	0.00281191	0.00740697
ENSG00000168386.18	FILIP1L	1.29196	6.07831	126.893	1.66312e-07	1.50642e-05	-0.914142	6.07831	64.4487	5.19368e-06	0.000118084	0.377819	6.07831	11.302	0.00608654	0.0136599
ENSG00000154330.12	PGM5	1.29048	2.2307	58.8408	8.08019e-06	0.000224722	0.432451	2.2307	6.17802	0.0296812	0.0619579	1.72293	2.2307	105.042	4.44566e-07	1.86004e-05
ENSG00000171105.13	INSR	1.29003	4.91524	130.268	1.44912e-07	1.37734e-05	-0.239498	4.91524	4.56219	0.0552597	0.100996	1.05054	4.91524	88.7899	1.05125e-06	3.33633e-05
ENSG00000277778.1	PGM5P2	1.29	5.98123	32.4115	0.000124085	0.00156713	0.492572	5.98123	4.79844	0.0502018	0.0935855	1.78257	5.98123	60.374	7.13571e-06	0.000118323
ENSG00000169894.17	MUC3A	1.28975	2.08331	14.4794	0.00276244	0.0140631	-1.93955	2.08331	33.7589	0.000104029	0.00100257	-0.649791	2.08331	4.5524	0.0554824	0.0857679
ENSG00000279407.1	AC007191.4	1.28957	0.104965	13.6024	0.00339752	0.0163569	-0.501949	0.104965	1.96663	0.187569	0.267941	0.787622	0.104965	5.99957	0.031672	0.0534343
ENSG00000255496.1	RP11	1.28759	1.71372	65.1264	4.93469e-06	0.000156881	-0.177918	1.71372	1.19703	0.296598	0.386391	1.10967	1.71372	52.2162	1.43003e-05	0.000181496
ENSG00000146648.15	EGFR	1.28754	4.26845	118.422	2.38668e-07	1.96276e-05	-0.594542	4.26845	25.5385	0.000336221	0.0023202	0.692999	4.26845	36.3023	7.56544e-05	0.000538191
ENSG00000278420.1	MIR6819	1.28736	2.8998	50.5965	1.65946e-05	0.000370894	-1.26249	2.8998	49.1412	1.90333e-05	0.000302548	0.0248686	2.8998	0.0214427	0.886149	0.908821
ENSG00000137473.17	TTC29	1.28711	1.83309	63.9747	5.38431e-06	0.000168378	0.143205	1.83309	0.747753	0.4051	0.495762	1.43032	1.83309	82.1527	1.55716e-06	4.27529e-05
ENSG00000072110.13	ACTN1	1.28554	8.79132	86.3466	1.21102e-06	6.1346e-05	-1.22663	8.79132	78.8411	1.91472e-06	5.65792e-05	0.0589106	8.79132	0.187495	0.673126	0.72575
ENSG00000275496.4	CH507	1.284	0.271619	21.9864	0.000608988	0.00474003	-0.326806	0.271619	1.3428	0.270349	0.357987	0.957192	0.271619	13.9505	0.00312668	0.00807124
ENSG00000153930.10	ANKFN1	1.28241	4.79441	68.8406	3.75799e-06	0.000130007	-0.435587	4.79441	8.06449	0.0156494	0.0376415	0.846825	4.79441	31.2132	0.000145844	0.000848332
ENSG00000174099.10	MSRB3	1.28215	7.41759	59.5589	7.62061e-06	0.000217182	-0.344661	7.41759	4.42437	0.0584962	0.105706	0.937487	7.41759	32.3873	0.000124485	0.000761152
ENSG00000204262.11	COL5A2	1.28127	7.77265	92.8227	8.38555e-07	4.81686e-05	-1.52297	7.77265	129.633	1.4868e-07	8.13502e-06	-0.241702	7.77265	3.41973	0.0906259	0.130868
ENSG00000281453.1	TGFB2	1.28043	4.07889	86.559	1.19605e-06	6.11678e-05	-3.24531	4.07889	539.78	6.33369e-11	2.33574e-08	-1.96489	4.07889	233.624	6.37196e-09	8.10294e-07
ENSG00000247271.6	ZBED5	1.2797	0.404738	24.8553	0.000375122	0.00339062	0.00950967	0.404738	0.0012595	0.972306	0.979691	1.28921	0.404738	27.3334	0.000254664	0.00124953
ENSG00000170390.15	DCLK2	1.27838	3.83803	31.1584	0.000146943	0.00177739	0.278899	3.83803	1.4603	0.251464	0.338166	1.55728	3.83803	46.3801	2.49243e-05	0.000257783
ENSG00000136048.13	DRAM1	1.27837	5.2186	174.595	3.06481e-08	4.64222e-06	-0.443909	5.2186	21.4455	0.000670516	0.00378556	0.834462	5.2186	76.9508	2.16198e-06	5.40173e-05
ENSG00000177989.13	ODF3B	1.27808	2.07261	56.0517	1.0204e-05	0.000263735	3.51405	2.07261	247.72	4.63389e-09	5.65856e-07	4.79213	2.07261	484.476	1.15512e-10	3.80344e-08
ENSG00000247081.7	BAALC	1.27519	3.17985	45.9552	2.60107e-05	0.000511859	0.0521883	3.17985	0.0754998	0.78843	0.836904	1.32738	3.17985	51.2466	1.56252e-05	0.000191171
ENSG00000225492.6	GBP1P1	1.27484	2.90697	37.3029	6.70636e-05	0.0010077	1.88956	2.90697	67.6532	4.09415e-06	9.89411e-05	3.16441	2.90697	191.363	1.87365e-08	1.86747e-06
ENSG00000184384.13	MAML2	1.2738	7.52209	21.7182	0.000638617	0.00489828	0.278438	7.52209	1.06602	0.323352	0.414221	1.55224	7.52209	31.8224	0.000134265	0.000800168
ENSG00000147642.16	SYBU	1.26981	2.67995	61.9069	6.31864e-06	0.000189755	-0.0977798	2.67995	0.359537	0.560547	0.641269	1.17203	2.67995	55.3832	1.08068e-05	0.000153448
ENSG00000259132.1	RP11	1.26975	6.06552	144.465	8.4001e-08	9.30382e-06	-0.936952	6.06552	79.6737	1.81644e-06	5.43724e-05	0.332797	6.06552	10.3343	0.00793557	0.0169631
ENSG00000178814.15	OPLAH	1.26972	1.33451	41.3982	4.19937e-05	0.000719631	-0.314014	1.33451	2.44468	0.14537	0.218226	0.955704	1.33451	25.8893	0.000318106	0.00145764
ENSG00000104312.7	RIPK2	1.26942	4.66504	174.516	3.07219e-08	4.64222e-06	0.153883	4.66504	2.57795	0.135814	0.206708	1.42331	4.66504	220.592	8.69881e-09	9.84033e-07
ENSG00000196517.11	SLC6A9	1.26937	3.87537	141.743	9.28879e-08	1.00751e-05	-0.0423619	3.87537	0.157311	0.699002	0.763333	1.22701	3.87537	136.21	1.14606e-07	7.1878e-06
ENSG00000261760.6	RP11	1.26763	1.19841	17.4162	0.00145468	0.00892015	-0.236056	1.19841	0.57852	0.462407	0.550552	1.03157	1.19841	12.632	0.00431222	0.0103668
ENSG00000135063.17	FAM189A2	1.26746	1.74461	21.5588	0.000657039	0.00499799	0.388955	1.74461	1.87825	0.197037	0.278659	1.65642	1.74461	37.2476	6.75076e-05	0.000499508
ENSG00000188483.7	IER5L	1.26708	0.902781	29.0233	0.000198413	0.00215572	-1.60552	0.902781	48.5366	2.0169e-05	0.000315434	-0.338436	0.902781	2.65606	0.13058	0.179296
ENSG00000196924.14	FLNA	1.26665	9.68304	66.4985	4.45546e-06	0.000146966	-1.74608	9.68304	123.134	1.94678e-07	1.0027e-05	-0.479434	9.68304	9.79309	0.00925904	0.0192651
ENSG00000271557.1	YPEL5P2	1.26451	0.954078	20.2207	0.000839073	0.00598384	-0.689642	0.954078	5.93344	0.0324501	0.0664241	0.574866	0.954078	4.86199	0.048938	0.0770727
ENSG00000106078.17	COBL	1.26371	0.0849161	12.4598	0.00450351	0.0199328	0.796091	0.0849161	4.0063	0.0698263	0.121408	2.05981	0.0849161	31.9029	0.000132818	0.000794365
ENSG00000261556.8	SMG1P7	1.26333	2.93753	37.6249	6.45478e-05	0.000982011	0.296159	2.93753	1.99285	0.184874	0.264872	1.55949	2.93753	57.8193	8.79136e-06	0.000134192
ENSG00000198814.12	GK	1.25981	2.2424	57.0738	9.35712e-06	0.000248611	-0.196605	2.2424	1.35706	0.267955	0.355609	1.06321	2.2424	43.4558	3.36563e-05	0.000311697
ENSG00000257894.2	RP1	1.25912	3.8998	25.103	0.000360434	0.00329828	-0.295342	3.8998	1.3862	0.263155	0.350576	0.963776	3.8998	15.3859	0.00224819	0.00624689
ENSG00000169499.14	PLEKHA2	1.25799	3.18232	125.808	1.73972e-07	1.54969e-05	-0.0429382	3.18232	0.144374	0.710987	0.772902	1.21505	3.18232	121.826	2.05858e-07	1.0939e-05
ENSG00000147912.12	FBXO10	1.25777	4.12182	115.749	2.68811e-07	2.10919e-05	-0.281423	4.12182	5.83126	0.0336981	0.0683	0.976349	4.12182	72.6372	2.88161e-06	6.6005e-05
ENSG00000175197.10	DDIT3	1.25763	4.3455	64.4436	5.19567e-06	0.000163766	0.231467	4.3455	2.17598	0.167382	0.244638	1.4891	4.3455	90.5648	9.50636e-07	3.147e-05
ENSG00000099282.9	TSPAN15	1.25538	2.86444	42.2035	3.84693e-05	0.000677345	-0.00912548	2.86444	0.00218268	0.963549	0.972938	1.24626	2.86444	43.2107	3.45398e-05	0.000317963
ENSG00000166394.14	CYB5R2	1.25385	2.07958	76.8868	2.17099e-06	9.16039e-05	-0.858534	2.07958	36.1063	7.74854e-05	0.000812386	0.395315	2.07958	8.69663	0.0128383	0.0251755
ENSG00000112208.11	BAG2	1.25297	3.12419	82.8573	1.49159e-06	7.03411e-05	-1.4725	3.12419	115.642	2.70104e-07	1.29699e-05	-0.219526	3.12419	2.89749	0.115926	0.161679
ENSG00000168268.10	NT5DC2	1.25269	4.65878	99.6575	5.82895e-07	3.78451e-05	-1.9145	4.65878	229.188	7.07067e-09	7.71456e-07	-0.661809	4.65878	30.1792	0.000168305	0.000935878
ENSG00000085662.13	AKR1B1	1.25047	3.17617	118.84	2.3433e-07	1.94631e-05	-0.774135	3.17617	45.7792	2.6477e-05	0.00038012	0.476332	3.17617	18.8853	0.00108306	0.00357751
ENSG00000143367.15	TUFT1	1.24906	3.9305	70.4314	3.35719e-06	0.00012261	-0.390847	3.9305	6.93281	0.0227551	0.0504002	0.85821	3.9305	34.9683	8.92089e-05	0.000604085
ENSG00000150347.14	ARID5B	1.24823	5.62286	144.38	8.42637e-08	9.30382e-06	0.0981773	5.62286	0.909832	0.360039	0.451524	1.34641	5.62286	168.347	3.72419e-08	3.06564e-06
ENSG00000149948.13	HMGA2	1.24697	7.41375	66.2626	4.53382e-06	0.000149284	-0.0986827	7.41375	0.426637	0.526658	0.610073	1.14829	7.41375	56.552	9.77872e-06	0.000143699
ENSG00000165917.9	RAPSN	1.24572	0.86933	24.8984	0.000372513	0.00337754	0.861291	0.86933	10.1487	0.00836255	0.0233845	2.10701	0.86933	67.9147	4.01716e-06	8.08651e-05
ENSG00000161277.10	THAP8	1.24493	0.021075	17.9024	0.00131706	0.00829701	-0.781703	0.021075	6.93339	0.0227505	0.0503961	0.463226	0.021075	3.06499	0.106953	0.151026
ENSG00000013293.5	SLC7A14	1.24338	-0.199573	16.4779	0.00177135	0.0102356	-1.51438	-0.199573	26.0271	0.000311307	0.00219806	-0.271001	-0.199573	1.09896	0.316312	0.384
ENSG00000165801.9	ARHGEF40	1.24215	1.29199	30.3065	0.000165332	0.00192095	-1.22865	1.29199	30.1593	0.000168776	0.0014282	0.0135054	1.29199	0.00433568	0.948646	0.958824
ENSG00000152217.16	SETBP1	1.24073	3.29515	26.9394	0.000270362	0.00267207	1.3336	3.29515	27.9323	0.000232808	0.00179538	2.57433	3.29515	104.462	4.57451e-07	1.89549e-05
ENSG00000276107.1	CTD	1.23985	3.2605	27.3698	0.000253268	0.00255891	0.429485	3.2605	3.16459	0.102025	0.164573	1.66934	3.2605	49.2847	1.87749e-05	0.000214444
ENSG00000102904.14	TSNAXIP1	1.2395	0.114655	6.95059	0.0226168	0.0645658	-0.0447568	0.114655	0.00826625	0.929142	0.947696	1.19474	0.114655	7.12542	0.0213091	0.0382738
ENSG00000107249.21	GLIS3	1.23749	5.9772	23.8023	0.000445975	0.00382837	0.541127	5.9772	4.60598	0.0542772	0.099564	1.77862	5.9772	47.8364	2.15856e-05	0.000234403
ENSG00000236404.8	VLDLR	1.23745	3.89477	38.0791	6.11845e-05	0.000944207	0.67659	3.89477	10.9941	0.00661332	0.0196936	1.91404	3.89477	88.1984	1.08753e-06	3.42202e-05
ENSG00000121104.7	FAM117A	1.23704	2.69456	59.4036	7.71732e-06	0.00021872	0.0732016	2.69456	0.202158	0.661453	0.731032	1.31025	2.69456	68.8352	3.75945e-06	7.78007e-05
ENSG00000141198.13	TOM1L1	1.23661	1.31111	28.2029	0.000223664	0.00233794	-0.390453	1.31111	2.73366	0.125629	0.194107	0.846155	1.31111	14.6866	0.00263357	0.00704183
ENSG00000181409.11	AATK	1.23633	0.489711	24.5376	0.000394999	0.00351733	-0.353574	0.489711	1.91651	0.192864	0.274103	0.882758	0.489711	14.1819	0.00296072	0.00771854
ENSG00000279865.1	RP11	1.23609	0.184727	17.8598	0.00132851	0.00834629	-2.37118	0.184727	75.292	2.41042e-06	6.7342e-05	-1.13509	0.184727	22.897	0.000519782	0.00208263
ENSG00000168398.6	BDKRB2	1.23539	1.798	30.146	0.000169093	0.00194869	-0.316623	1.798	1.92978	0.191443	0.272526	0.918762	1.798	18.2063	0.00123886	0.00395649
ENSG00000232040.2	ZBED9	1.23514	3.50242	12.1873	0.00482725	0.0209829	2.99428	3.50242	52.1277	1.44155e-05	0.000248187	4.22942	3.50242	102.311	5.0923e-07	2.03681e-05
ENSG00000123870.10	ZNF137P	1.23464	-0.134229	14.6949	0.0026286	0.0135995	0.0148378	-0.134229	0.0018963	0.966023	0.97461	1.24948	-0.134229	16.6471	0.00170865	0.00505956
ENSG00000178773.14	CPNE7	1.23446	2.8423	61.4176	6.56685e-06	0.00019625	-0.51411	2.8423	10.6191	0.0073297	0.0212648	0.720348	2.8423	22.6335	0.000543911	0.00215496
ENSG00000145949.9	MYLK4	1.2336	1.5374	27.4792	0.00024913	0.0025254	0.14169	1.5374	0.340921	0.570724	0.650246	1.37529	1.5374	35.6876	8.15752e-05	0.000565688
ENSG00000228237.5	EFCAB14	1.2317	0.90769	2.87761	0.117052	0.221998	-0.229677	0.90769	0.0953924	0.763028	0.817027	1.00202	0.90769	2.09985	0.174383	0.22997
ENSG00000198947.15	DMD	1.22993	7.60687	29.5061	0.000185125	0.00207005	-0.000949777	7.60687	1.80812e-05	0.996681	0.997885	1.22898	7.60687	29.5058	0.000185131	0.00100048
ENSG00000230532.1	AC091133.1	1.22757	0.155845	26.9799	0.000268696	0.00265856	0.454553	0.155845	3.18368	0.101113	0.163416	1.68212	0.155845	51.6843	1.501e-05	0.000186489
ENSG00000119242.8	CCDC92	1.22647	5.08505	92.4135	8.57661e-07	4.91131e-05	-0.72465	5.08505	32.7124	0.000119237	0.00111041	0.501817	5.08505	16.1921	0.00188353	0.0054539
ENSG00000239523.5	MYLK	1.22646	1.29849	34.9792	8.90869e-05	0.00123356	0.187697	1.29849	0.761571	0.400928	0.491668	1.41416	1.29849	48.4222	2.03928e-05	0.000226656
ENSG00000056558.10	TRAF1	1.22579	2.0158	78.3502	1.97558e-06	8.59143e-05	0.614397	2.0158	18.0147	0.0012875	0.0059935	1.84019	2.0158	173.419	3.17773e-08	2.7509e-06
ENSG00000042062.11	FAM65C	1.22504	-0.00162852	8.87446	0.0121586	0.0412423	0.202757	-0.00162852	0.213796	0.652549	0.722924	1.4278	-0.00162852	12.8281	0.00410593	0.00995403
ENSG00000105855.9	ITGB8	1.225	3.1996	78.1666	1.99893e-06	8.67252e-05	-0.707933	3.1996	26.2234	0.000301913	0.00214542	0.517067	3.1996	15.1555	0.00236728	0.00649461
ENSG00000131323.14	TRAF3	1.22237	5.8545	88.4776	1.07023e-06	5.66554e-05	-0.171672	5.8545	1.78259	0.208002	0.290644	1.0507	5.8545	66.3528	4.50365e-06	8.75978e-05
ENSG00000065833.8	ME1	1.22116	5.2349	59.7323	7.51429e-06	0.000215798	-0.569844	5.2349	13.2186	0.00372881	0.0129167	0.651316	5.2349	17.6409	0.00138907	0.00431051
ENSG00000111799.20	COL12A1	1.22024	7.08485	72.2199	2.96518e-06	0.000111582	-2.5827	7.08485	298.346	1.678e-09	2.60006e-07	-1.36246	7.08485	90.6136	9.48036e-07	3.147e-05
ENSG00000073712.14	FERMT2	1.21914	7.04762	138.57	1.04683e-07	1.08441e-05	-0.72999	7.04762	50.5481	1.66695e-05	0.000274928	0.489152	7.04762	22.9516	0.000514943	0.00206594
ENSG00000235495.1	AC010987.5	1.21783	1.17884	13.6005	0.003399	0.0163598	1.70156	1.17884	20.4208	0.00080839	0.00431055	2.9194	1.17884	65.2995	4.871e-06	9.24989e-05
ENSG00000116954.7	RRAGC	1.21595	4.96896	99.1947	5.96997e-07	3.86247e-05	-0.738798	4.96896	37.1009	6.87015e-05	0.000742494	0.477151	4.96896	16.0258	0.00195263	0.00561344
ENSG00000179715.12	PCED1B	1.21592	4.27339	20.7515	0.000760523	0.0055648	0.458808	4.27339	2.9157	0.114906	0.180658	1.67473	4.27339	38.7839	5.63647e-05	0.000442259
ENSG00000153814.11	JAZF1	1.21556	5.97373	31.1359	0.000147396	0.00177985	0.21813	5.97373	1.02132	0.333272	0.424444	1.43369	5.97373	43.034	3.51936e-05	0.000321255
ENSG00000107611.14	CUBN	1.21456	3.75499	59.408	7.71458e-06	0.00021872	-0.0841995	3.75499	0.284374	0.604137	0.679954	1.13037	3.75499	53.1681	1.31263e-05	0.000173503
ENSG00000170385.9	SLC30A1	1.2144	5.13943	82.786	1.49807e-06	7.04667e-05	-1.22989	5.13943	85.1299	1.30116e-06	4.20789e-05	-0.0154881	5.13943	0.0142596	0.907036	0.925712
ENSG00000073849.14	ST6GAL1	1.21324	6.64226	49.9217	1.76766e-05	0.000387562	-0.211756	6.64226	1.55792	0.237113	0.323	1.00148	6.64226	34.4596	9.51172e-05	0.000633165
ENSG00000267765.1	CTD	1.21315	0.530355	23.3219	0.00048348	0.00404303	-0.218669	0.530355	0.716416	0.414817	0.50564	0.994483	0.530355	17.4005	0.0014594	0.00448646
ENSG00000259345.5	RP11	1.21269	4.43209	22.9288	0.000516954	0.00423248	-0.330179	4.43209	1.71701	0.215985	0.299597	0.882507	4.43209	12.6071	0.0043393	0.0104169
ENSG00000152763.16	WDR78	1.21265	2.248	53.8344	1.23719e-05	0.000299532	0.123804	2.248	0.538038	0.47813	0.565252	1.33645	2.248	67.6509	4.09483e-06	8.18984e-05
ENSG00000135124.14	P2RX4	1.2118	4.28151	171.461	3.37663e-08	4.82649e-06	-0.198462	4.28151	4.62802	0.0537906	0.098809	1.01334	4.28151	123.856	1.88812e-07	1.02097e-05
ENSG00000107130.9	NCS1	1.20736	4.07434	151.202	6.59763e-08	7.6996e-06	-1.31819	4.07434	181.075	2.52118e-08	2.11309e-06	-0.110831	4.07434	1.39139	0.262313	0.327075
ENSG00000153531.13	ADPRHL1	1.2064	-0.067811	23.0989	0.000502143	0.00414962	0.479772	-0.067811	3.09218	0.105579	0.168975	1.68617	-0.067811	46.0913	2.56567e-05	0.000262805
ENSG00000198517.9	MAFK	1.2061	4.80074	65.892	4.66019e-06	0.000151551	-0.589203	4.80074	15.9306	0.00199359	0.00820713	0.616895	4.80074	18.0241	0.00128507	0.00406789
ENSG00000234975.6	FTH1P2	1.20566	1.84216	23.1104	0.000501164	0.00414765	-1.74405	1.84216	50.0405	1.74802e-05	0.000284231	-0.538394	1.84216	5.67608	0.0357055	0.0590364
ENSG00000049323.15	LTBP1	1.20167	7.1331	75.009	2.45609e-06	9.92208e-05	-1.57645	7.1331	126.885	1.66372e-07	8.89196e-06	-0.374775	7.1331	7.53445	0.0185862	0.0342266
ENSG00000196436.8	NPIPB15	1.20105	-0.119594	12.4317	0.00453573	0.0200562	0.797197	-0.119594	4.4042	0.058989	0.106418	1.99825	-0.119594	33.1953	0.000111915	0.000709631
ENSG00000176209.11	SMIM19	1.19922	1.85298	61.1728	6.69534e-06	0.000199443	-0.78439	1.85298	26.1655	0.000304647	0.00216137	0.414828	1.85298	8.32425	0.0144135	0.0277626
ENSG00000189058.8	APOD	1.19906	0.794023	22.8822	0.000521106	0.00424974	0.455914	0.794023	2.95093	0.112965	0.178198	1.65497	0.794023	43.9809	3.18513e-05	0.000300041
ENSG00000072682.18	P4HA2	1.19873	4.64387	82.1308	1.55925e-06	7.29722e-05	-1.10985	4.64387	70.8359	3.26345e-06	8.49927e-05	0.0888833	4.64387	0.482121	0.501433	0.568106
ENSG00000146278.10	PNRC1	1.19718	5.17293	52.3066	1.41836e-05	0.000332666	-1.55769	5.17293	87.7475	1.11618e-06	3.76945e-05	-0.360507	5.17293	5.03199	0.0457417	0.0727034
ENSG00000113916.17	BCL6	1.19689	2.71914	60.481	7.07478e-06	0.000207154	-0.130235	2.71914	0.703486	0.418935	0.509346	1.06665	2.71914	50.5237	1.67075e-05	0.000199087
ENSG00000120708.16	TGFBI	1.19589	4.92189	130.043	1.46235e-07	1.38278e-05	-1.74037	4.92189	271.632	2.80356e-09	3.88683e-07	-0.544488	4.92189	28.8146	0.000204503	0.00107126
ENSG00000163874.8	ZC3H12A	1.19257	2.22978	66.0148	4.61787e-06	0.000150706	-0.135904	2.22978	0.835057	0.379824	0.471208	1.05667	2.22978	55.0195	1.11524e-05	0.000155968
ENSG00000126562.16	WNK4	1.19229	0.288223	7.95625	0.0162014	0.050625	0.781415	0.288223	2.85499	0.118351	0.185063	1.97371	0.288223	21.0653	0.000718165	0.0026358
ENSG00000229689.3	AC009237.8	1.18933	0.0378416	24.2069	0.00041703	0.00366172	-0.516149	0.0378416	4.38926	0.0593571	0.106962	0.673181	0.0378416	9.18296	0.0110783	0.0223322
ENSG00000175471.19	MCTP1	1.18647	8.62571	38.1795	6.04688e-05	0.000937749	-0.198679	8.62571	1.09862	0.316384	0.407275	0.987787	8.62571	26.7041	0.000280282	0.0013313
ENSG00000105928.13	DFNA5	1.18591	3.00702	71.7271	3.06754e-06	0.000114964	-0.730855	3.00702	27.3616	0.00025358	0.0018984	0.455055	3.00702	11.5518	0.00569546	0.0129445
ENSG00000121281.12	ADCY7	1.1859	2.4321	74.9903	2.45913e-06	9.92208e-05	-0.267248	2.4321	3.7492	0.0781327	0.132688	0.91865	2.4321	48.1551	2.09267e-05	0.000230231
ENSG00000244257.5	PKD1P1	1.18479	3.52517	161.295	4.6792e-08	6.03355e-06	-0.0411856	3.52517	0.193047	0.668643	0.737652	1.14361	3.52517	155.292	5.72575e-08	4.24004e-06
ENSG00000117525.13	F3	1.18474	0.660519	35.7742	8.07081e-05	0.00114917	0.4228	0.660519	4.0665	0.0680396	0.118929	1.60754	0.660519	66.9615	4.30624e-06	8.4832e-05
ENSG00000142733.14	MAP3K6	1.1837	1.88151	55.5282	1.06726e-05	0.000271346	-0.87687	1.88151	30.5885	0.000158959	0.00136403	0.306829	1.88151	4.2682	0.0624462	0.0949567
ENSG00000186815.12	TPCN1	1.18297	3.70819	79.3396	1.85514e-06	8.28256e-05	-0.274138	3.70819	4.26068	0.0626445	0.111669	0.908836	3.70819	49.038	1.92217e-05	0.000217175
ENSG00000226803.7	RP11	1.18288	0.647246	25.1819	0.000355896	0.00326161	-0.80354	0.647246	11.5878	0.00564167	0.0174744	0.379336	0.647246	3.07917	0.106233	0.150114
ENSG00000223935.1	AC008074.3	1.18152	1.18111	19.04	0.00105087	0.00706341	0.869532	1.18111	8.93783	0.0119269	0.0306209	2.05105	1.18111	54.5553	1.16124e-05	0.000159911
ENSG00000152056.16	AP1S3	1.18147	2.02111	32.6491	0.000120239	0.0015322	0.299345	2.02111	1.97631	0.186568	0.266869	1.48081	2.02111	52.2477	1.42595e-05	0.00018143
ENSG00000237999.2	ACTG1P19	1.18038	1.05548	19.8886	0.000893097	0.00627585	-1.44415	1.05548	30.8223	0.000153895	0.00133412	-0.263773	1.05548	1.23771	0.288929	0.355455
ENSG00000169876.13	MUC17	1.1802	1.37573	20.0975	0.00085866	0.00608487	-1.60839	1.37573	38.7447	5.66206e-05	0.000649271	-0.428185	1.37573	3.29476	0.0960013	0.137467
ENSG00000255355.1	AP000640.2	1.17989	-0.237625	21.7258	0.000637757	0.00489372	3.00539	-0.237625	71.202	3.18123e-06	8.32038e-05	4.18528	-0.237625	166.002	4.01375e-08	3.23186e-06
ENSG00000250303.3	RP11	1.17898	2.63719	52.2775	1.4221e-05	0.000332769	-0.617514	2.63719	14.3384	0.00285439	0.0106781	0.561471	2.63719	12.9646	0.00396915	0.00971555
ENSG00000266258.1	RP11	1.17853	-0.04066	13.6675	0.00334483	0.0161745	0.977745	-0.04066	7.39838	0.0194432	0.0445304	2.15628	-0.04066	42.5949	3.68829e-05	0.000330527
ENSG00000232759.1	AC002480.3	1.17767	2.19743	40.3978	4.69156e-05	0.000785006	-0.26298	2.19743	1.97573	0.186628	0.266907	0.914687	2.19743	26.2224	0.000301957	0.00140494
ENSG00000113389.15	NPR3	1.17721	1.37313	15.0014	0.00245117	0.0129135	2.88444	1.37313	56.8048	9.57173e-06	0.000183847	4.06165	1.37313	120.986	2.13432e-07	1.12434e-05
ENSG00000275466.1	MIR6716	1.17635	0.844397	27.607	0.000244391	0.00249658	-0.877723	0.844397	15.3976	0.00224232	0.00894937	0.298627	0.844397	2.10742	0.17367	0.229128
ENSG00000167767.13	KRT80	1.17206	1.95526	71.4129	3.13498e-06	0.000116406	-1.89372	1.95526	193.706	1.75491e-08	1.54089e-06	-0.721665	1.95526	33.4015	0.000108951	0.00069731
ENSG00000234115.2	RP11	1.17147	2.30386	39.5367	5.17027e-05	0.000839952	-0.828449	2.30386	19.8526	0.000899203	0.00463075	0.343021	2.30386	3.80699	0.0761646	0.112496
ENSG00000254409.1	RP11	1.17035	0.949037	29.1052	0.000196081	0.00214107	-1.4203	0.949037	44.3629	3.06094e-05	0.000419946	-0.249948	0.949037	1.65712	0.223632	0.285444
ENSG00000120337.8	TNFSF18	1.16956	5.50085	109.901	3.51859e-07	2.61797e-05	0.216128	5.50085	3.80156	0.0763469	0.130191	1.38569	5.50085	153.669	6.05456e-08	4.43016e-06
ENSG00000172733.11	PURG	1.16948	1.97466	28.0739	0.000227969	0.00237487	-1.07471	1.97466	24.011	0.000430756	0.00276364	0.094766	1.97466	0.213494	0.652776	0.707532
ENSG00000254852.8	NPIPA2	1.16915	1.25259	41.3269	4.23235e-05	0.000724609	0.279118	1.25259	2.1756	0.167416	0.244668	1.44827	1.25259	65.3018	4.87018e-06	9.24989e-05
ENSG00000187498.14	COL4A1	1.16774	9.89767	46.4999	2.46278e-05	0.000492631	-1.14158	9.89767	44.4933	3.01989e-05	0.000415723	0.0261614	9.89767	0.023981	0.879654	0.903819
ENSG00000074706.13	IPCEF1	1.16712	1.75403	13.8997	0.00316458	0.015548	1.45627	1.75403	17.8879	0.00132094	0.00609834	2.62338	1.75403	61.5179	6.51507e-06	0.000111233
ENSG00000258691.1	RP11	1.16701	1.89724	32.7886	0.000118045	0.00151302	-0.256522	1.89724	1.54556	0.238869	0.324912	0.910491	1.89724	21.5873	0.000653702	0.00246546
ENSG00000185483.11	ROR1	1.167	6.14849	27.5161	0.00024775	0.00251556	-0.408468	6.14849	3.43735	0.0898985	0.148707	0.758528	6.14849	11.8864	0.0052172	0.0120744
ENSG00000100345.20	MYH9	1.16687	11.0352	37.6133	6.46364e-05	0.000982548	-1.74364	11.0352	81.4626	1.6247e-06	5.0013e-05	-0.576768	11.0352	9.37777	0.0104547	0.0213186
ENSG00000189221.9	MAOA	1.16534	3.41299	106.775	4.08533e-07	2.94256e-05	-0.751306	3.41299	44.6554	2.9697e-05	0.000412337	0.414029	3.41299	14.6168	0.00267618	0.00712578
ENSG00000144810.15	COL8A1	1.16509	9.22471	47.1535	2.30809e-05	0.00047393	-0.206714	9.22471	1.52208	0.24225	0.328348	0.958376	9.22471	32.1908	0.00012779	0.000773683
ENSG00000131203.12	IDO1	1.1643	-0.477567	14.3886	0.00282127	0.0142759	2.87002	-0.477567	43.8621	3.22494e-05	0.000436918	4.03432	-0.477567	106.328	4.17485e-07	1.78962e-05
ENSG00000233952.1	FTLP15	1.164	-0.239009	14.7305	0.00260722	0.0135193	-1.94219	-0.239009	46.4173	2.48318e-05	0.000366006	-0.77819	-0.239009	9.92082	0.00892445	0.0186976
ENSG00000229129.1	ACTG1P2	1.16353	1.60478	36.5029	7.38333e-05	0.00108134	-1.92005	1.60478	104.371	4.59508e-07	1.93887e-05	-0.756523	1.60478	19.5062	0.000960457	0.00326153
ENSG00000259196.1	HMBOX1	1.16352	0.303034	12.4703	0.00449157	0.0199171	0.274578	0.303034	0.622457	0.446308	0.535216	1.4381	0.303034	19.9206	0.000887717	0.00307623
ENSG00000112186.11	CAP2	1.16342	1.29412	19.9203	0.000887768	0.00625031	-0.385103	1.29412	2.12815	0.171737	0.249697	0.778316	1.29412	9.88295	0.00902213	0.018866
ENSG00000132837.14	DMGDH	1.16191	4.49433	63.7836	5.4635e-06	0.000169386	0.224022	4.49433	2.36783	0.151268	0.225392	1.38593	4.49433	90.9655	9.29517e-07	3.11625e-05
ENSG00000112290.12	WASF1	1.16098	3.7336	42.449	3.74649e-05	0.000665525	0.022581	3.7336	0.0159356	0.901754	0.92725	1.18356	3.7336	45.22	2.80251e-05	0.000277998
ENSG00000078053.16	AMPH	1.1605	0.950281	29.9272	0.000174383	0.0019861	0.0237506	0.950281	0.0117887	0.915435	0.937293	1.18425	0.950281	33.2506	0.000111111	0.000706113
ENSG00000077150.17	NFKB2	1.15987	3.71112	58.5694	8.26234e-06	0.000228332	-0.393731	3.71112	6.76556	0.0241067	0.0527662	0.766144	3.71112	26.9711	0.000269058	0.00129332
ENSG00000229911.2	RP4	1.15871	-0.0146342	11.8992	0.00519993	0.0221897	-1.68854	-0.0146342	27.4261	0.000251127	0.00188693	-0.52983	-0.0146342	3.47998	0.0881674	0.127758
ENSG00000184115.16	RP13	1.15801	1.74137	19.4649	0.000968087	0.00666314	-0.161576	1.74137	0.366881	0.556632	0.637697	0.996429	1.74137	15.4678	0.00220756	0.00616185
ENSG00000213604.4	RP11	1.15665	1.12243	29.9765	0.000173174	0.00198086	-1.00767	1.12243	23.0192	0.000509026	0.00311069	0.148976	1.12243	0.591735	0.457464	0.526081
ENSG00000260916.5	CCPG1	1.15568	7.89569	103.292	4.84799e-07	3.38211e-05	-2.05383	7.89569	310.571	1.34631e-09	2.21648e-07	-0.898154	7.89569	63.3448	5.65057e-06	0.00010165
ENSG00000137269.14	LRRC1	1.15281	4.26095	56.2138	1.00639e-05	0.00026163	0.587612	4.26095	14.3123	0.00287184	0.0107172	1.74043	4.26095	125.018	1.79808e-07	9.89696e-06
ENSG00000250251.6	PKD1P6	1.15115	3.20177	83.2716	1.45454e-06	6.90911e-05	0.426066	3.20177	10.9944	0.00661287	0.0196936	1.57721	3.20177	155.587	5.66819e-08	4.21434e-06
ENSG00000175782.9	SLC35E3	1.15074	3.78476	93.6149	8.02963e-07	4.7303e-05	-0.237035	3.78476	3.9722	0.0708636	0.122898	0.913703	3.78476	61.5429	6.50223e-06	0.000111219
ENSG00000259571.1	BLID	1.14788	-0.0370091	9.20546	0.011004	0.0384578	0.332158	-0.0370091	0.672579	0.429046	0.518868	1.48004	-0.0370091	15.9875	0.00196899	0.00564989
ENSG00000228853.1	NEGR1	1.14753	0.856297	12.4863	0.00447344	0.0198569	-0.480219	0.856297	2.139	0.170736	0.248556	0.667311	0.856297	4.7809	0.0505575	0.0792442
ENSG00000153246.11	PLA2R1	1.14656	5.23154	31.9747	0.000131543	0.00163887	-0.489988	5.23154	5.92558	0.0325442	0.0665649	0.656567	5.23154	10.8346	0.00690738	0.0151355
ENSG00000047644.17	WWC3	1.14622	6.7546	70.0161	3.45676e-06	0.000123821	-0.767117	6.7546	31.7783	0.000135068	0.00121075	0.379104	6.7546	7.88049	0.0166016	0.0311951
ENSG00000229145.1	ACTBP1	1.14609	-0.212913	10.4649	0.00765064	0.0295066	-1.55773	-0.212913	20.9422	0.000734437	0.004053	-0.411637	-0.212913	1.90179	0.194455	0.252878
ENSG00000198431.15	TXNRD1	1.14586	9.49422	74.0202	2.62382e-06	0.000102417	-0.937798	9.49422	49.9918	1.75604e-05	0.000285283	0.208062	9.49422	2.50339	0.141059	0.191663
ENSG00000266978.1	CTD	1.14556	0.86251	19.3577	0.000988224	0.00677393	-0.426665	0.86251	2.61273	0.133452	0.203752	0.718896	0.86251	8.59768	0.013236	0.0258153
ENSG00000153904.18	DDAH1	1.14423	7.56922	44.5408	3.00507e-05	0.000570648	-0.215043	7.56922	1.60993	0.229914	0.31522	0.929185	7.56922	29.6799	0.000180598	0.000982707
ENSG00000257093.6	KIAA1147	1.14334	4.99216	92.9938	8.30712e-07	4.80172e-05	-0.459389	4.99216	15.2151	0.0023358	0.00922662	0.683949	4.99216	34.4514	9.52163e-05	0.000633595
ENSG00000269546.1	CLIC4P2	1.14223	-0.135375	11.1269	0.00637974	0.0257501	-2.22133	-0.135375	49.0833	1.91388e-05	0.00030344	-1.0791	-0.135375	15.389	0.00224661	0.00624344
ENSG00000107282.7	APBA1	1.14222	5.27381	29.3001	0.00019066	0.00210514	-0.28277	5.27381	1.82332	0.203237	0.285532	0.859453	5.27381	16.9858	0.00159084	0.004786
ENSG00000105722.9	ERF	1.14027	3.828	54.0278	1.21626e-05	0.000295865	-0.873746	3.828	31.9685	0.000131652	0.00118706	0.266525	3.828	3.18528	0.101037	0.143652
ENSG00000152939.14	MARVELD2	1.13981	1.0672	25.3811	0.000344743	0.00318883	-1.56336	1.0672	49.8318	1.78269e-05	0.00028882	-0.423548	1.0672	4.39305	0.0592634	0.0907686
ENSG00000136052.9	SLC41A2	1.13875	3.89359	58.909	8.03514e-06	0.000223806	0.0530863	3.89359	0.127274	0.727821	0.787437	1.19183	3.89359	65.8549	4.67308e-06	8.99352e-05
ENSG00000183889.12	AC138969.4	1.138	3.83098	116.685	2.57779e-07	2.05765e-05	0.0276586	3.83098	0.0684763	0.798258	0.844807	1.16566	3.83098	125.295	1.77732e-07	9.812e-06
ENSG00000241319.1	SETP6	1.13751	0.0650836	11.4754	0.00581181	0.0240224	0.558458	0.0650836	2.35717	0.15211	0.226391	1.69596	0.0650836	25.619	0.000331958	0.00149694
ENSG00000228436.2	RP5	1.13738	3.67457	30.7812	0.00015477	0.00184474	0.366865	3.67457	3.12771	0.103816	0.166966	1.50424	3.67457	53.7088	1.25101e-05	0.000167655
ENSG00000267052.1	CTB	1.13609	0.181157	16.3817	0.00180819	0.0103802	0.997727	0.181157	10.165	0.00832392	0.0232976	2.13381	0.181157	53.7573	1.24565e-05	0.000167409
ENSG00000087903.12	RFX2	1.13541	4.07923	34.1868	9.84755e-05	0.00132539	-0.831184	4.07923	18.4762	0.00117395	0.00562682	0.304223	4.07923	2.624	0.132697	0.181797
ENSG00000196923.13	PDLIM7	1.13499	6.10168	93.1899	8.21832e-07	4.79549e-05	-0.924129	6.10168	62.2873	6.13326e-06	0.000132892	0.210863	6.10168	3.33148	0.0943818	0.13539
ENSG00000231566.1	RP5	1.13445	0.162765	23.1989	0.000493675	0.00410585	0.492693	0.162765	3.79074	0.0767119	0.130753	1.62714	0.162765	48.3703	2.04954e-05	0.000227324
ENSG00000145901.14	TNIP1	1.13407	7.01717	58.2947	8.45162e-06	0.000231904	-0.460837	7.01717	9.81335	0.00920498	0.0251304	0.673229	7.01717	20.9547	0.000732763	0.00267341
ENSG00000243179.1	AC110769.3	1.13389	0.414024	14.1304	0.00299674	0.0149181	0.664289	0.414024	4.18139	0.0647823	0.114407	1.79818	0.414024	35.0117	8.87251e-05	0.000601914
ENSG00000164220.6	F2RL2	1.13343	1.19719	22.2169	0.000584807	0.0046253	-1.22181	1.19719	26.4504	0.000291461	0.00209196	-0.0883831	1.19719	0.163029	0.693889	0.743786
ENSG00000153982.10	GDPD1	1.1333	2.42288	48.2348	2.07658e-05	0.000436603	-0.102195	2.42288	0.383629	0.547903	0.629446	1.03111	2.42288	42.0307	3.91955e-05	0.000343501
ENSG00000105643.9	ARRDC2	1.13269	3.22966	93.3046	8.1669e-07	4.78062e-05	0.0106093	3.22966	0.00806099	0.930025	0.948282	1.1433	3.22966	98.1236	6.31197e-07	2.37523e-05
ENSG00000101104.12	PABPC1L	1.13251	2.50335	38.7595	5.65239e-05	0.000895399	0.810763	2.50335	18.2869	0.00121903	0.00577239	1.94327	2.50335	109.318	3.61695e-07	1.6294e-05
ENSG00000186148.11	AC013271.3	1.13214	1.72422	35.2026	8.66333e-05	0.00121017	-0.276477	1.72422	2.04886	0.179284	0.258206	0.855663	1.72422	21.8522	0.000623611	0.00237823
ENSG00000236085.1	ACTG1P4	1.13203	2.10783	25.825	0.000321339	0.00302191	-1.64056	2.10783	55.7885	1.04365e-05	0.000194973	-0.508531	2.10783	6.24095	0.0290152	0.0497269
ENSG00000124145.6	SDC4	1.13117	4.9556	159.112	5.03145e-08	6.31121e-06	-0.796946	4.9556	79.7748	1.80492e-06	5.4292e-05	0.334222	4.9556	14.5633	0.0027094	0.00719346
ENSG00000173166.17	RAPH1	1.13055	6.23185	74.4791	2.54435e-06	0.000101138	-0.034941	6.23185	0.0725471	0.792499	0.840014	1.09561	6.23185	70.387	3.36767e-06	7.25427e-05
ENSG00000166949.15	SMAD3	1.12992	6.7093	40.8715	4.4505e-05	0.00075218	0.409515	6.7093	5.45632	0.0388	0.0762397	1.53943	6.7093	74.4642	2.54688e-06	6.04996e-05
ENSG00000273471.1	RP13	1.12956	2.12276	18.8138	0.00109833	0.00728229	-0.226119	2.12276	0.73825	0.408009	0.498692	0.903438	2.12276	12.882	0.0040513	0.00986294
ENSG00000147251.15	DOCK11	1.12882	1.79108	27.4979	0.000248428	0.00251967	-0.819671	1.79108	14.5632	0.00270945	0.0103048	0.309154	1.79108	2.34993	0.152686	0.204993
ENSG00000243244.5	STON1	1.12773	3.03552	67.8441	4.03779e-06	0.000136611	-1.00254	3.03552	54.1014	1.2084e-05	0.000218877	0.125199	3.03552	0.926656	0.355801	0.424773
ENSG00000162520.14	SYNC	1.12716	3.07863	59.1631	7.87e-06	0.000222569	-1.83004	3.07863	157.932	5.23482e-08	3.86468e-06	-0.702887	3.07863	26.4871	0.000289812	0.00136397
ENSG00000189129.13	PLAC9	1.12709	1.14586	33.0832	0.000113566	0.00147181	-1.596	1.14586	69.3818	3.61563e-06	9.07455e-05	-0.468917	1.14586	7.18762	0.0208658	0.0376478
ENSG00000108001.13	EBF3	1.12662	0.508428	15.8034	0.00204983	0.01133	1.21674	0.508428	14.7966	0.00256809	0.00990235	2.34336	0.508428	61.5567	6.49513e-06	0.000111201
ENSG00000118971.7	CCND2	1.12559	4.3608	90.2763	9.66193e-07	5.32693e-05	-1.11104	4.3608	88.4368	1.07273e-06	3.67661e-05	0.0145552	4.3608	0.0161791	0.901011	0.920837
ENSG00000238244.3	GABARAPL3	1.12479	1.46731	23.4921	0.000469785	0.00395684	-0.7081	1.46731	9.28126	0.0107583	0.0283429	0.416692	1.46731	3.68297	0.0804653	0.11781
ENSG00000157150.4	TIMP4	1.12443	-0.162344	17.6797	0.00137812	0.00856169	-0.322227	-0.162344	1.3675	0.266221	0.353613	0.802205	-0.162344	10.4589	0.00766338	0.0164845
ENSG00000259856.1	RAB43P1	1.12431	0.0839057	16.8139	0.00164938	0.00973712	-0.900945	0.0839057	10.8628	0.00685419	0.0202669	0.223364	0.0839057	0.825652	0.382428	0.451533
ENSG00000231252.2	RP11	1.12303	0.64387	12.1798	0.00483659	0.0209939	-0.193638	0.64387	0.345309	0.568291	0.648075	0.929394	0.64387	9.20178	0.0110162	0.0222288
ENSG00000182310.12	SPACA6P	1.12162	3.27878	29.3713	0.000188724	0.00209128	0.492088	3.27878	5.43691	0.0390885	0.0766841	1.61371	3.27878	60.0726	7.31067e-06	0.000119505
ENSG00000183722.7	LHFP	1.12074	5.22173	21.96	0.000611831	0.00475413	0.485226	5.22173	4.12205	0.0664403	0.116642	1.60596	5.22173	44.1957	3.11458e-05	0.000296183
ENSG00000198853.11	RUSC2	1.12068	6.10439	64.858	5.0354e-06	0.000159807	-0.289992	6.10439	4.42422	0.0584997	0.105706	0.830689	6.10439	36.2671	7.59796e-05	0.000539464
ENSG00000000460.16	C1orf112	1.12008	2.25764	56.649	9.69866e-06	0.000255842	0.509105	2.25764	10.9684	0.00665962	0.0198091	1.62919	2.25764	119.107	2.31603e-07	1.19623e-05
ENSG00000222009.8	BTBD19	1.11987	3.41167	75.554	2.36903e-06	9.78579e-05	-0.249635	3.41167	3.74044	0.0784367	0.133098	0.870238	3.41167	47.8822	2.14893e-05	0.000233909
ENSG00000234773.6	CTD	1.11942	0.329238	15.9901	0.00196786	0.011029	0.334259	0.329238	1.2733	0.282444	0.370939	1.45368	0.329238	27.8598	0.000235331	0.00117999
ENSG00000099875.14	MKNK2	1.11929	4.82178	70.2043	3.41123e-06	0.000123085	-0.71989	4.82178	29.3454	0.000189427	0.00155307	0.399401	4.82178	9.37096	0.0104758	0.0213461
ENSG00000279365.1	KB	1.11902	0.525742	15.7961	0.00205311	0.011337	-0.459656	0.525742	2.5975	0.13448	0.205034	0.65936	0.525742	6.27036	0.0287102	0.0493096
ENSG00000142611.16	PRDM16	1.11848	0.215553	11.4679	0.00582337	0.0240486	0.499377	0.215553	1.98968	0.185198	0.265212	1.61786	0.215553	24.3403	0.000407972	0.00173812
ENSG00000102038.15	SMARCA1	1.11783	5.31596	85.2325	1.29326e-06	6.38761e-05	-1.12955	5.31596	87.2416	1.14939e-06	3.86039e-05	-0.0117135	5.31596	0.00981456	0.922813	0.938282
ENSG00000259366.1	CTD	1.11693	1.79362	23.4978	0.00046933	0.00395684	-0.11982	1.79362	0.262164	0.618456	0.692856	0.997106	1.79362	20.0263	0.000870217	0.00303555
ENSG00000163884.3	KLF15	1.11682	0.11522	26.0553	0.000309936	0.00295344	-0.429066	0.11522	3.70442	0.0797008	0.134888	0.687754	0.11522	11.5091	0.0057601	0.0130512
ENSG00000130635.15	COL5A1	1.11622	7.71706	68.3324	3.89772e-06	0.00013334	-1.66646	7.71706	148.32	7.30658e-08	4.95317e-06	-0.550245	7.71706	16.9901	0.00158942	0.00478329
ENSG00000198453.12	ZNF568	1.11608	3.39013	83.6273	1.42361e-06	6.83357e-05	-0.407391	3.39013	11.1456	0.00634759	0.0191278	0.708686	3.39013	35.7876	8.05754e-05	0.000560865
ENSG00000101166.15	PRELID3B	1.11477	4.07901	71.6366	3.0868e-06	0.000115217	-0.674496	4.07901	26.4376	0.00029204	0.00209437	0.440277	4.07901	11.8665	0.00524434	0.0121285
ENSG00000020577.13	SAMD4A	1.11439	8.3774	22.4496	0.000561528	0.00449783	0.187644	8.3774	0.650886	0.436381	0.526164	1.30204	8.3774	30.4054	0.000163064	0.000915569
ENSG00000257443.1	RP11	1.11354	1.88692	28.0117	0.000230078	0.00239009	-0.126798	1.88692	0.352702	0.56424	0.644332	0.986738	1.88692	23.4903	0.000469929	0.00192825
ENSG00000130827.6	PLXNA3	1.1127	3.41712	67.5073	4.13782e-06	0.000138722	-0.802505	3.41712	35.3599	8.49531e-05	0.000868321	0.310194	3.41712	5.69231	0.0354889	0.0587256
ENSG00000126603.8	GLIS2	1.11112	2.62265	54.0316	1.21585e-05	0.000295865	-0.448533	2.62265	8.7669	0.0125645	0.0318894	0.662588	2.62265	20.7286	0.000763727	0.00275638
ENSG00000261771.5	DYX1C1	1.11009	7.90876	95.5659	7.22633e-07	4.42679e-05	-2.02897	7.90876	303.862	1.51767e-09	2.38326e-07	-0.91888	7.90876	66.299	4.5216e-06	8.78543e-05
ENSG00000073734.8	ABCB11	1.10978	0.331634	23.9932	0.000432032	0.00374553	0.198203	0.331634	0.695168	0.421618	0.511744	1.30798	0.331634	35.1794	8.68841e-05	0.000592038
ENSG00000259279.1	CTD	1.10959	1.05123	18.9779	0.00106364	0.00712174	-1.3455	1.05123	28.8202	0.000204335	0.00163957	-0.235911	1.05123	1.05161	0.326504	0.394652
ENSG00000236739.3	CLIC4P1	1.10898	2.70891	37.5492	6.5129e-05	0.00098922	-1.80367	2.70891	101.298	5.3597e-07	2.20106e-05	-0.694691	2.70891	17.2122	0.00151742	0.00462476
ENSG00000142661.18	MYOM3	1.10853	1.16132	17.3895	0.00146271	0.00896045	-1.13013	1.16132	18.4339	0.00118385	0.00565813	-0.0216034	1.16132	0.00791453	0.930662	0.944284
ENSG00000258569.1	RP11	1.10813	1.20916	26.1101	0.000307292	0.00293735	0.359051	1.20916	2.52682	0.139384	0.211009	1.46718	1.20916	46.7283	2.40737e-05	0.0002525
ENSG00000181045.14	SLC26A11	1.10743	2.94489	50.7965	1.6289e-05	0.000365837	-0.333426	2.94489	4.57887	0.054883	0.100525	0.774007	2.94489	26.3851	0.000294423	0.00138097
ENSG00000111846.15	GCNT2	1.1057	3.5045	100.406	5.60904e-07	3.75713e-05	0.0258428	3.5045	0.0542214	0.820021	0.861609	1.13154	3.5045	108.076	3.83738e-07	1.7009e-05
ENSG00000254681.6	PKD1P5	1.10548	2.3095	58.2587	8.47676e-06	0.000232248	0.0097976	2.3095	0.0044425	0.948019	0.961842	1.11528	2.3095	61.9102	6.31702e-06	0.00010946
ENSG00000132639.12	SNAP25	1.10484	0.422057	14.3908	0.00281982	0.0142725	0.119713	0.422057	0.155711	0.700452	0.764239	1.22455	0.422057	18.8262	0.00109566	0.00360508
ENSG00000228033.5	AC010967.2	1.10451	0.849871	11.1041	0.00641924	0.0258446	0.324369	0.849871	0.878213	0.368211	0.459771	1.42888	0.849871	19.1354	0.00103158	0.0034509
ENSG00000159202.17	UBE2Z	1.10365	5.76671	107.462	3.95208e-07	2.86899e-05	-0.221817	5.76671	4.41452	0.0587361	0.106046	0.881832	5.76671	69.774	3.51641e-06	7.46135e-05
ENSG00000111962.7	UST	1.10331	1.23254	19.7279	0.000920712	0.00640158	0.0150315	1.23254	0.0034811	0.953978	0.966081	1.11834	1.23254	21.5389	0.000659387	0.0024803
ENSG00000189067.12	LITAF	1.1032	2.52354	48.2372	2.0761e-05	0.000436603	-1.01067	2.52354	40.9132	4.42999e-05	0.000547484	0.0925263	2.52354	0.381688	0.548901	0.612736
ENSG00000050438.16	SLC4A8	1.10195	4.46842	38.5107	5.81778e-05	0.000913749	0.438118	4.46842	6.02868	0.0313365	0.0646325	1.54007	4.46842	74.2634	2.58135e-06	6.08664e-05
ENSG00000137266.14	SLC22A23	1.10153	2.94011	25.0484	0.000363609	0.00331418	0.507033	2.94011	5.0687	0.045085	0.0858472	1.60856	2.94011	52.8508	1.35046e-05	0.000175591
ENSG00000251333.3	RTN3P1	1.10125	3.42034	110.227	3.46505e-07	2.60749e-05	-1.04788	3.42034	100.663	5.53589e-07	2.24837e-05	0.0533706	3.42034	0.284372	0.604138	0.663489
ENSG00000255031.5	RP11	1.10077	0.714305	23.8347	0.000443573	0.00381252	0.247701	0.714305	1.10742	0.31454	0.40558	1.34847	0.714305	37.219	6.77383e-05	0.000500411
ENSG00000166886.12	NAB2	1.09874	2.43427	54.9133	1.12557e-05	0.000281225	-0.239658	2.43427	2.57374	0.136104	0.206959	0.859079	2.43427	35.7598	8.08519e-05	0.000562152
ENSG00000148120.14	C9orf3	1.0986	6.48311	23.3051	0.000484857	0.00405032	0.377543	6.48311	2.79303	0.122	0.189636	1.47614	6.48311	41.4043	4.19657e-05	0.00036193
ENSG00000179546.4	HTR1D	1.09859	0.65317	16.3191	0.00183264	0.0104814	-2.62398	0.65317	107.49	3.94667e-07	1.74515e-05	-1.52539	0.65317	46.2869	2.51581e-05	0.000259737
ENSG00000181104.6	F2R	1.09745	7.31389	99.8567	5.76948e-07	3.77246e-05	-1.37484	7.31389	154.923	5.79857e-08	4.12818e-06	-0.27739	7.31389	6.55631	0.0259352	0.0452492
ENSG00000255227.1	RP11	1.09631	1.0858	20.8715	0.000743983	0.00547356	0.65657	1.0858	6.68259	0.0248126	0.0539238	1.75288	1.0858	52.4698	1.39759e-05	0.000178835
ENSG00000176183.8	CH17	1.09606	0.28706	17.0792	0.00156004	0.00938215	-1.66529	0.28706	42.4768	3.73533e-05	0.000486068	-0.569229	0.28706	6.20025	0.029444	0.0503214
ENSG00000205593.11	DENND6B	1.09461	1.01397	13.1798	0.00376445	0.0175951	-0.461429	1.01397	2.29914	0.156801	0.232117	0.633178	1.01397	4.94864	0.0472763	0.0747686
ENSG00000184371.13	CSF1	1.09431	4.15367	93.424	8.11376e-07	4.76464e-05	1.12522	4.15367	93.3676	8.13879e-07	3.01348e-05	2.21953	4.15367	357.618	6.19746e-10	1.2919e-07
ENSG00000111911.6	HINT3	1.09422	3.92861	72.8104	2.84774e-06	0.000108651	-0.63662	3.92861	24.8213	0.000377191	0.00252268	0.457604	3.92861	13.531	0.00345644	0.0087091
ENSG00000183458.13	RP11	1.09252	3.78538	74.1071	2.60855e-06	0.000102411	0.347198	3.78538	7.33344	0.0198689	0.0453301	1.43972	3.78538	128.499	1.557e-07	8.94378e-06
ENSG00000271605.5	MILR1	1.09252	1.03442	31.4664	0.000140895	0.00172165	-0.150931	1.03442	0.57621	0.46328	0.551394	0.941587	1.03442	25.3934	0.000344071	0.00153727
ENSG00000258101.2	RP11	1.09208	0.0759075	12.5315	0.00442262	0.019704	0.186893	0.0759075	0.33055	0.576558	0.65563	1.27898	0.0759075	18.2771	0.00122143	0.00391142
ENSG00000130413.15	STK33	1.09203	1.29698	15.7035	0.00209534	0.0114919	0.662569	1.29698	5.18706	0.0430436	0.0828391	1.7546	1.29698	39.7552	5.04353e-05	0.000414613
ENSG00000130821.15	SLC6A8	1.0918	2.94365	86.0547	1.23195e-06	6.1561e-05	-1.27772	2.94365	119.34	2.29255e-07	1.14559e-05	-0.185919	2.94365	2.80965	0.121007	0.167978
ENSG00000142178.7	SIK1	1.09133	1.58507	26.3167	0.000297561	0.00285618	-0.956517	1.58507	20.4541	0.000803416	0.00429023	0.134817	1.58507	0.465781	0.508629	0.574625
ENSG00000214184.3	GCC2	1.09077	0.233172	13.5092	0.00347464	0.0166326	0.501149	0.233172	2.48809	0.142166	0.214465	1.59192	0.233172	29.0336	0.000198117	0.00104631
ENSG00000276248.1	RP11	1.09059	0.350016	17.9968	0.00129218	0.00818215	0.939251	0.350016	11.0938	0.00643705	0.0192996	2.02984	0.350016	58.9409	8.0142e-06	0.000126202
ENSG00000235505.7	RP11	1.0904	1.64922	20.1792	0.000845607	0.00602014	0.719903	1.64922	7.91477	0.0164191	0.0390395	1.8103	1.64922	53.9484	1.2248e-05	0.000165461
ENSG00000100100.12	PIK3IP1	1.09035	1.31885	36.9892	6.96275e-05	0.00103601	-1.21688	1.31885	47.227	2.29143e-05	0.000344912	-0.126535	1.31885	0.598044	0.455135	0.523827
ENSG00000236548.1	RNF217	1.0892	2.76143	22.8596	0.000523125	0.00426244	0.206436	2.76143	0.795997	0.390822	0.481677	1.29564	2.76143	32.9509	0.000115553	0.000722513
ENSG00000177452.7	RP4	1.08795	-0.012272	7.01047	0.0221584	0.0635227	-1.9257	-0.012272	24.654	0.000387578	0.0025744	-0.837746	-0.012272	5.9994	0.031674	0.0534343
ENSG00000241838.3	LA16c	1.08754	0.840788	34.3388	9.65874e-05	0.00130474	-1.60624	0.840788	79.0532	1.88909e-06	5.60016e-05	-0.518699	0.840788	9.96146	0.00882101	0.0185209
ENSG00000184545.10	DUSP8	1.08669	1.72558	30.4358	0.000162373	0.00190295	-0.598786	1.72558	9.19112	0.0110513	0.028933	0.487902	1.72558	6.86281	0.0233094	0.0412954
ENSG00000196209.12	SIRPB2	1.08597	2.69171	46.6974	2.41478e-05	0.000486634	-0.15676	2.69171	0.959253	0.347797	0.439222	0.929214	2.69171	35.9929	7.85687e-05	0.000552107
ENSG00000006118.14	TMEM132A	1.08507	3.42538	61.076	6.74699e-06	0.000199979	-1.086	3.42538	61.7193	6.4125e-06	0.000138131	-0.000932417	3.42538	4.95519e-05	0.994506	0.995291
ENSG00000266077.1	AC139149.1	1.085	7.36201	33.0069	0.000114708	0.0014822	-1.33177	7.36201	49.2338	1.88661e-05	0.000301188	-0.246768	7.36201	1.75383	0.211453	0.272029
ENSG00000226029.1	RP4	1.08411	1.1115	25.547	0.000335768	0.0031253	-0.451074	1.1115	4.34403	0.0604889	0.108635	0.633034	1.1115	9.75626	0.00935825	0.0194299
ENSG00000101333.16	PLCB4	1.08406	3.50894	21.4816	0.00066618	0.00505501	0.925426	3.50894	14.7123	0.00261813	0.0100512	2.00949	3.50894	69.9515	3.47255e-06	7.41092e-05
ENSG00000272419.5	RP11	1.08385	-0.590038	13.6654	0.00334647	0.0161745	1.29139	-0.590038	13.8397	0.00321003	0.0116058	2.37524	-0.590038	57.4851	9.03989e-06	0.00013674
ENSG00000143147.14	GPR161	1.08379	4.14418	87.72	1.11795e-06	5.83965e-05	-1.26341	4.14418	119.659	2.2608e-07	1.13588e-05	-0.179625	4.14418	2.60425	0.134023	0.18334
ENSG00000134198.9	TSPAN2	1.08372	1.792	19.2929	0.00100063	0.00683101	-2.07611	1.792	74.8165	2.48773e-06	6.92919e-05	-0.99239	1.792	20.3841	0.000813924	0.00289953
ENSG00000152642.10	GPD1L	1.08357	3.4758	86.7728	1.1812e-06	6.06687e-05	-1.10419	3.4758	90.9147	9.32162e-07	3.292e-05	-0.0206264	3.4758	0.0345667	0.855789	0.885066
ENSG00000132481.6	TRIM47	1.0813	3.39641	51.5703	1.51674e-05	0.000347218	-1.32449	3.39641	78.1015	2.00727e-06	5.82512e-05	-0.243197	3.39641	2.90013	0.115777	0.161508
ENSG00000023608.4	SNAPC1	1.07998	6.40579	69.9622	3.46995e-06	0.000123821	-0.28565	6.40579	4.9836	0.0466251	0.0881855	0.79433	6.40579	38.4426	5.86404e-05	0.000454697
ENSG00000140743.7	CDR2	1.07979	6.10867	88.0339	1.09788e-06	5.76705e-05	-0.321084	6.10867	7.91769	0.0164037	0.039023	0.758707	6.10867	44.2637	3.09264e-05	0.000295161
ENSG00000168297.15	PXK	1.07778	5.02167	76.1978	2.27083e-06	9.49473e-05	0.138455	5.02167	1.2663	0.283703	0.3723	1.21624	5.02167	97.4002	6.55603e-07	2.43774e-05
ENSG00000163827.12	LRRC2	1.07765	1.26106	35.8209	8.02455e-05	0.00114524	-0.171964	1.26106	0.880595	0.367586	0.459084	0.905687	1.26106	27.4584	0.000249908	0.00123342
ENSG00000226562.3	CYP4F26P	1.07758	0.234908	10.7772	0.00701696	0.0276406	0.167735	0.234908	0.237937	0.634989	0.70768	1.24532	0.234908	15.2962	0.00229369	0.0063418
ENSG00000213402.2	PTPRCAP	1.07723	-0.226087	17.5593	0.00141248	0.00873984	0.0144499	-0.226087	0.00285998	0.95828	0.969214	1.09168	-0.226087	19.9564	0.000881746	0.00305983
ENSG00000147509.13	RGS20	1.07713	3.28441	22.1259	0.000594209	0.00467061	1.41963	3.28441	34.3622	9.63003e-05	0.000951598	2.49677	3.28441	106.56	4.12809e-07	1.77431e-05
ENSG00000099860.8	GADD45B	1.07712	4.63093	124.94	1.80397e-07	1.59155e-05	-0.877867	4.63093	83.6196	1.42426e-06	4.49691e-05	0.199251	4.63093	4.51427	0.0563598	0.0869493
ENSG00000270580.5	PKD1P6	1.07707	3.39816	70.1772	3.41774e-06	0.000123085	0.0616361	3.39816	0.226575	0.643109	0.714701	1.13871	3.39816	80.4592	1.72914e-06	4.60746e-05
ENSG00000138413.13	IDH1	1.07698	4.52689	43.6108	3.3111e-05	0.000606291	-0.566403	4.52689	12.1738	0.00484392	0.0156508	0.510574	4.52689	10.2579	0.008108	0.0172597
ENSG00000278948.1	RP5	1.07669	2.62493	32.0932	0.000129469	0.00162179	-1.22681	2.62493	42.2587	3.8241e-05	0.000494478	-0.150121	2.62493	0.707729	0.417577	0.486645
ENSG00000234911.1	TEX21P	1.07631	-0.27362	11.5266	0.00573348	0.0238215	0.0649775	-0.27362	0.0377878	0.849307	0.884916	1.14128	-0.27362	14.2212	0.00293362	0.00766517
ENSG00000152284.4	TCF7L1	1.07608	4.65109	28.7216	0.000207287	0.0022209	0.297675	4.65109	2.19342	0.165829	0.242927	1.37375	4.65109	46.6342	2.43002e-05	0.000253375
ENSG00000169621.9	APLF	1.07556	4.36664	78.4275	1.96585e-06	8.56933e-05	-0.275189	4.36664	5.17	0.043331	0.0832618	0.800375	4.36664	44.9294	2.88714e-05	0.000283321
ENSG00000212710.4	CTAGE1	1.07461	1.07412	24.0227	0.000429927	0.00374111	-0.982964	1.07412	20.3941	0.000812413	0.00432575	0.0916428	1.07412	0.206809	0.657858	0.712119
ENSG00000165996.13	HACD1	1.07413	2.48371	26.4297	0.000292396	0.00282129	-0.428943	2.48371	4.18961	0.0645566	0.114117	0.645183	2.48371	10.2833	0.00805013	0.0171623
ENSG00000260911.2	RP11	1.0736	-0.405524	9.77629	0.00930415	0.034114	0.175434	-0.405524	0.229391	0.641073	0.712909	1.24903	-0.405524	14.2832	0.00289138	0.00757343
ENSG00000123610.4	TNFAIP6	1.07322	1.45155	23.2626	0.000488361	0.00407265	-0.158204	1.45155	0.489369	0.4983	0.583948	0.915018	1.45155	18.2628	0.00122493	0.00392036
ENSG00000070081.15	NUCB2	1.07321	6.43119	74.7281	2.50242e-06	0.000100094	-1.51717	6.43119	146.748	7.73094e-08	5.12773e-06	-0.443963	6.43119	13.187	0.00375777	0.00930632
ENSG00000250842.1	CTC	1.07297	1.1035	15.4595	0.00221159	0.0119699	0.745608	1.1035	6.61106	0.0254412	0.0548924	1.81858	1.1035	43.1002	3.4947e-05	0.000320431
ENSG00000064666.14	CNN2	1.07184	5.23583	58.6364	8.2169e-06	0.000227495	-1.62768	5.23583	133.135	1.29247e-07	7.37828e-06	-0.555848	5.23583	16.5799	0.00173323	0.00510994
ENSG00000261770.1	CTC	1.07183	0.474941	10.5421	0.00748779	0.0290189	-0.288576	0.474941	0.734705	0.409102	0.49983	0.783252	0.474941	6.30431	0.0283627	0.0487946
ENSG00000081059.19	TCF7	1.07135	0.0668	12.9692	0.00396469	0.0182626	-0.176725	0.0668	0.331835	0.575829	0.654888	0.894628	0.0668	10.1527	0.00835294	0.0176912
ENSG00000054219.10	LY75	1.07034	4.61431	110.143	3.47873e-07	2.60749e-05	-0.0471638	4.61431	0.215068	0.651594	0.722286	1.02317	4.61431	102.499	5.04418e-07	2.03446e-05
ENSG00000005187.11	ACSM3	1.07024	4.31563	18.6089	0.00114351	0.00750896	0.445667	4.31563	3.18563	0.10102	0.163321	1.5159	4.31563	36.8696	7.06352e-05	0.000515819
ENSG00000161642.17	ZNF385A	1.06883	1.37931	19.1261	0.00103345	0.00700321	0.160409	1.37931	0.406546	0.536383	0.618816	1.22924	1.37931	26.3939	0.000294019	0.0013802
ENSG00000225113.1	RP5	1.06826	0.447488	18.5994	0.00114566	0.00751502	-0.957685	0.447488	15.1979	0.00234485	0.00925802	0.110578	0.447488	0.242084	0.632086	0.688466
ENSG00000088881.20	EBF4	1.06756	1.75675	24.1872	0.000418382	0.00366836	-0.314885	1.75675	2.06357	0.177852	0.256565	0.752672	1.75675	13.0705	0.00386681	0.00951238
ENSG00000197665.7	AC007952.6	1.06657	1.88798	3.38042	0.092276	0.185205	1.67119	1.88798	6.73284	0.0243821	0.0532113	2.73775	1.88798	18.9862	0.00106193	0.00352303
ENSG00000100311.16	PDGFB	1.06595	6.52997	113.377	2.99373e-07	2.30006e-05	-0.869223	6.52997	75.9466	2.30856e-06	6.55902e-05	0.196725	6.52997	3.9746	0.0707902	0.105511
ENSG00000165752.16	STK32C	1.06462	1.83368	23.4744	0.000471185	0.00395997	-0.0511829	1.83368	0.0524579	0.822916	0.863716	1.01344	1.83368	22.5297	0.000553775	0.00218746
ENSG00000100139.13	MICALL1	1.0646	5.33667	86.3629	1.20986e-06	6.1346e-05	-0.820489	5.33667	51.7265	1.49522e-05	0.000254573	0.244109	5.33667	4.7247	0.0517178	0.0808979
ENSG00000111266.8	DUSP16	1.06427	4.99399	129.446	1.49814e-07	1.40173e-05	0.0751747	4.99399	0.650772	0.43642	0.526164	1.13944	4.99399	149.545	6.99489e-08	4.95622e-06
ENSG00000177045.7	SIX5	1.06304	2.34922	11.2793	0.00612375	0.024956	-1.27871	2.34922	16.6273	0.00171585	0.00738184	-0.215663	2.34922	0.534452	0.479567	0.547165
ENSG00000264263.1	RP11	1.06152	-0.00718011	9.75702	0.00935621	0.0342708	0.846493	-0.00718011	5.09596	0.0446047	0.0851287	1.90802	-0.00718011	30.2277	0.000167164	0.000931823
ENSG00000050165.17	DKK3	1.06078	6.45207	85.8008	1.25051e-06	6.21516e-05	-1.03149	6.45207	81.2992	1.64119e-06	5.02312e-05	0.0292839	6.45207	0.0674316	0.799765	0.83656
ENSG00000260430.1	RP11	1.06041	-0.0246852	8.37957	0.0141656	0.04601	1.11895	-0.0246852	7.3362	0.0198506	0.0453113	2.17936	-0.0246852	32.3275	0.00012548	0.000765376
ENSG00000154864.11	PIEZO2	1.06013	2.08532	54.8889	1.12795e-05	0.000281439	-0.0536886	2.08532	0.136843	0.718252	0.779325	1.00644	2.08532	52.1992	1.43224e-05	0.000181496
ENSG00000144802.11	NFKBIZ	1.05929	5.62103	81.7725	1.59394e-06	7.40321e-05	-0.246794	5.62103	4.50466	0.0565837	0.102975	0.812493	5.62103	48.9984	1.92947e-05	0.000217702
ENSG00000205746.9	RP11	1.05879	2.43801	41.1206	4.3296e-05	0.000736471	0.15166	2.43801	0.815041	0.385399	0.476269	1.21045	2.43801	55.2406	1.09407e-05	0.000154232
ENSG00000082497.11	SERTAD4	1.05858	3.33912	75.1287	2.43665e-06	9.92208e-05	-1.48911	3.33912	150.159	6.84451e-08	4.72681e-06	-0.430528	3.33912	13.9167	0.00315186	0.00812373
ENSG00000232184.1	RP11	1.05857	3.87793	15.7636	0.00206783	0.0113817	0.428428	3.87793	2.52795	0.139303	0.21094	1.487	3.87793	30.8417	0.000153482	0.000876133
ENSG00000250751.1	RP11	1.05838	-0.372794	15.8423	0.00203242	0.0112608	0.342049	-0.372794	1.42821	0.256439	0.34349	1.40043	-0.372794	29.1611	0.000194508	0.00103508
ENSG00000162849.15	KIF26B	1.05822	3.21645	17.4291	0.0014508	0.00890522	0.0205932	3.21645	0.0065049	0.937123	0.953337	1.07881	3.21645	18.6613	0.00113175	0.0036981
ENSG00000181019.12	NQO1	1.05796	5.31151	44.6246	2.97918e-05	0.000566906	-1.41638	5.31151	79.3091	1.85873e-06	5.52792e-05	-0.358419	5.31151	5.37088	0.0400896	0.0649857
ENSG00000179242.15	CDH4	1.05518	2.6401	30.0739	0.000170814	0.00196411	0.286602	2.6401	2.13825	0.170806	0.248637	1.34178	2.6401	49.2741	1.87939e-05	0.000214444
ENSG00000242732.4	RGAG4	1.05454	1.67585	39.3176	5.30109e-05	0.000854431	-1.14513	1.67585	47.3447	2.26502e-05	0.000342054	-0.0905883	1.67585	0.340614	0.570895	0.632654
ENSG00000102452.15	NALCN	1.05448	3.5533	74.4811	2.54402e-06	0.000101138	-1.00202	3.5533	67.8445	4.03766e-06	9.78324e-05	0.0524636	3.5533	0.201034	0.662329	0.716161
ENSG00000207980.1	MIR23A	1.05377	1.33621	23.7385	0.000450753	0.00385408	0.14872	1.33621	0.446613	0.517312	0.601649	1.20249	1.33621	32.3349	0.000125358	0.00076488
ENSG00000138131.3	LOXL4	1.05144	0.806037	11.0745	0.00647075	0.025983	-1.34955	0.806037	18.9969	0.00105971	0.0052288	-0.298108	0.806037	1.10536	0.31497	0.382717
ENSG00000205213.13	LGR4	1.05069	1.56456	37.3734	6.65033e-05	0.00100348	-1.07085	1.56456	39.5462	5.16466e-05	0.000610456	-0.0201622	1.56456	0.0161111	0.901218	0.920946
ENSG00000058404.19	CAMK2B	1.0502	0.66949	25.8241	0.000321383	0.00302191	0.380131	0.66949	3.06992	0.106702	0.170433	1.43033	0.66949	48.9874	1.93149e-05	0.000217702
ENSG00000129667.12	RHBDF2	1.04987	4.64136	104.724	4.51567e-07	3.20248e-05	0.380479	4.64136	13.6779	0.00333645	0.0119134	1.43035	4.64136	192.596	1.81e-08	1.81383e-06
ENSG00000139132.14	FGD4	1.0492	6.73516	29.7645	0.000178444	0.0020149	-0.39168	6.73516	4.21789	0.0637873	0.113083	0.657521	6.73516	11.8926	0.00520879	0.0120584
ENSG00000249951.1	RP11	1.04884	0.302427	10.0011	0.00872157	0.0325541	-1.49623	0.302427	21.7111	0.000639433	0.00366963	-0.447394	0.302427	2.38485	0.149936	0.201918
ENSG00000219507.4	FTH1P8	1.04827	2.84193	21.2086	0.000699745	0.00523857	-1.55498	2.84193	47.4491	2.24191e-05	0.000339676	-0.506703	2.84193	5.6672	0.0358246	0.0591962
ENSG00000230092.7	RP11	1.0475	0.560026	20.6042	0.000781426	0.00567935	0.0251915	0.560026	0.0111869	0.917613	0.939158	1.07269	0.560026	23.1944	0.000494048	0.00199939
ENSG00000273295.1	AP000350.5	1.04713	0.277425	12.8314	0.00410256	0.018691	0.501016	0.277425	2.58749	0.135161	0.205867	1.54814	0.277425	28.3855	0.000217729	0.00111861
ENSG00000122786.19	CALD1	1.04645	9.91521	54.2851	1.18904e-05	0.000291553	-1.22918	9.91521	74.3228	2.57109e-06	7.12908e-05	-0.182735	9.91521	1.69117	0.219241	0.280443
ENSG00000164116.16	GUCY1A3	1.04572	0.0483278	17.1269	0.00154461	0.0093289	0.415594	0.0483278	2.37755	0.150506	0.224474	1.46131	0.0483278	34.4413	9.53382e-05	0.000633949
ENSG00000251660.1	AC007036.5	1.04564	1.12117	27.8146	0.000236921	0.00243647	-1.77105	1.12117	84.7003	1.33486e-06	4.28059e-05	-0.725413	1.12117	17.0224	0.00157869	0.00476153
ENSG00000177337.7	DLGAP1	1.04377	1.37648	44.7224	2.94926e-05	0.000563538	-0.172524	1.37648	1.18317	0.299278	0.389218	0.871241	1.37648	33.6918	0.000104933	0.000679349
ENSG00000119782.13	FKBP1B	1.04322	1.33358	25.5989	0.000333019	0.00310914	-1.14124	1.33358	31.3676	0.000142802	0.00126168	-0.0980238	1.33358	0.268761	0.614124	0.672517
ENSG00000182557.7	SPNS3	1.04231	-0.323237	7.32589	0.0199191	0.0588112	0.922419	-0.323237	4.52192	0.0561824	0.102387	1.96473	-0.323237	24.5422	0.000394705	0.00169569
ENSG00000157796.17	WDR19	1.04227	4.95556	69.6933	3.53657e-06	0.000125165	-0.586748	4.95556	22.3175	0.000574607	0.00339589	0.455519	4.95556	13.8258	0.00322063	0.00825597
ENSG00000068781.21	STON1	1.0421	3.19192	77.5236	2.08328e-06	8.96718e-05	-0.97796	3.19192	68.9198	3.73674e-06	9.261e-05	0.0641361	3.19192	0.322632	0.581097	0.642261
ENSG00000183087.14	GAS6	1.04175	4.96059	62.4706	6.04619e-06	0.000183121	-0.354034	4.96059	7.29381	0.0201341	0.0458239	0.687721	4.96059	28.0218	0.000229734	0.00115993
ENSG00000204933.3	CD177P1	1.04166	0.322112	12.6289	0.0043156	0.019385	0.711396	0.322112	5.04338	0.0455367	0.086464	1.75306	0.322112	34.9435	8.94862e-05	0.000605073
ENSG00000137331.11	IER3	1.04055	4.08574	51.563	1.51775e-05	0.000347218	-0.656549	4.08574	20.6844	0.000769955	0.00418056	0.383996	4.08574	7.43612	0.0192009	0.03515
ENSG00000133392.16	MYH11	1.04043	2.47134	9.78554	0.00927928	0.0340499	-1.72167	2.47134	27.4515	0.00025017	0.00188358	-0.681236	2.47134	4.91561	0.0479015	0.0756277
ENSG00000169018.5	FEM1B	1.04033	5.59922	69.817	3.50573e-06	0.000124369	-0.889694	5.59922	51.3775	1.54381e-05	0.000259492	0.150637	5.59922	1.5185	0.242772	0.305708
ENSG00000172331.11	BPGM	1.03936	4.84003	75.8154	2.32857e-06	9.67039e-05	-1.42381	4.84003	141.469	9.38408e-08	5.92579e-06	-0.384449	4.84003	10.9902	0.0066204	0.0146248
ENSG00000171817.16	ZNF540	1.03683	1.01274	34.4564	9.51559e-05	0.001291	0.0431058	1.01274	0.0564926	0.816366	0.858599	1.07993	1.01274	39.6971	5.07687e-05	0.000415686
ENSG00000175899.14	A2M	1.03598	0.958973	15.5199	0.00218215	0.0118579	4.1632	0.958973	118.59	2.36919e-07	1.16806e-05	5.19918	0.958973	202.497	1.38159e-08	1.43119e-06
ENSG00000234584.1	AC019186.1	1.03593	0.324401	11.4011	0.00592767	0.0243485	-0.130136	0.324401	0.170542	0.687328	0.752949	0.905794	0.324401	9.61608	0.00974765	0.0201003
ENSG00000163430.9	FSTL1	1.03484	8.27436	70.7324	3.28713e-06	0.000121223	-1.49175	8.27436	143.98	8.55081e-08	5.49446e-06	-0.456913	8.27436	14.0614	0.00304583	0.0078957
ENSG00000229619.3	MBNL1	1.03445	1.38374	31.8151	0.000134398	0.00166431	-1.31469	1.38374	53.0688	1.32434e-05	0.000233903	-0.280242	1.38374	2.81289	0.120815	0.167749
ENSG00000090376.8	IRAK3	1.03411	5.372	94.2925	7.73928e-07	4.66355e-05	0.330089	5.372	9.66051	0.0096222	0.026019	1.3642	5.372	162.564	4.4878e-08	3.51577e-06
ENSG00000158292.6	GPR153	1.03343	-0.0155917	14.0892	0.00302596	0.0150312	-1.31064	-0.0155917	24.0346	0.000429074	0.00275669	-0.277207	-0.0155917	1.33984	0.270849	0.336638
ENSG00000182472.8	CAPN12	1.03342	0.379889	8.19631	0.0150072	0.0478832	-0.772805	0.379889	4.59603	0.0544987	0.0999106	0.260615	0.379889	0.620785	0.446904	0.515641
ENSG00000101605.12	MYOM1	1.0334	-0.0280621	9.96347	0.00881592	0.0327934	-0.0475401	-0.0280621	0.0195613	0.891221	0.918827	0.98586	-0.0280621	10.0248	0.00866253	0.0182255
ENSG00000128165.8	ADM2	1.03293	3.40053	43.2061	3.45565e-05	0.00062592	-0.961579	3.40053	37.7625	6.35064e-05	0.000702036	0.0713554	3.40053	0.2251	0.644181	0.699688
ENSG00000104081.13	BMF	1.03136	2.00304	52.0576	1.45076e-05	0.000335641	0.498363	2.00304	11.346	0.00601538	0.0183335	1.52972	2.00304	114.251	2.87657e-07	1.38901e-05
ENSG00000224895.1	VPS26BP1	1.03065	-0.184055	8.01954	0.0158759	0.049836	0.406326	-0.184055	1.07988	0.320363	0.411363	1.43697	-0.184055	16.0575	0.00193924	0.00558452
ENSG00000160326.13	SLC2A6	1.02831	2.87718	57.368	9.12894e-06	0.000245238	-0.528186	2.87718	15.1474	0.00237165	0.00933622	0.500125	2.87718	14.6182	0.00267531	0.00712554
ENSG00000154127.9	UBASH3B	1.02825	4.61732	63.3377	5.65368e-06	0.000173747	0.0873646	4.61732	0.458365	0.511957	0.596749	1.11562	4.61732	75.3186	2.40617e-06	5.86095e-05
ENSG00000274333.4	RP11	1.02739	1.77982	32.3564	0.000124999	0.00157221	-0.215735	1.77982	1.39491	0.261743	0.349073	0.811651	1.77982	21.7506	0.000634955	0.00241273
ENSG00000227200.1	RP11	1.02665	0.512998	10.7828	0.00700618	0.0276159	0.234137	0.512998	0.515151	0.487432	0.574298	1.26078	0.512998	16.9521	0.00160212	0.00481117
ENSG00000274070.1	GATSL2	1.02638	1.32052	12.7524	0.00418418	0.0189563	-0.359818	1.32052	1.53742	0.240034	0.326063	0.666557	1.32052	5.92316	0.0325732	0.0547099
ENSG00000172738.11	TMEM217	1.02615	2.72562	15.3507	0.00226588	0.0121921	-0.685979	2.72562	6.89765	0.0230316	0.0508683	0.340173	2.72562	1.84008	0.201319	0.260682
ENSG00000267270.5	PARD6G	1.02587	0.321247	12.0712	0.00497344	0.0214616	0.362638	0.321247	1.35743	0.267894	0.355553	1.38851	0.321247	22.81	0.000527605	0.00210301
ENSG00000130518.16	KIAA1683	1.02339	0.50359	14.9653	0.00247131	0.012981	-1.08639	0.50359	17.3634	0.00147062	0.00658813	-0.063001	0.50359	0.0695839	0.796673	0.833798
ENSG00000158553.4	POM121L2	1.02325	1.26068	16.9506	0.00160261	0.00953857	1.60899	1.26068	33.555	0.000106803	0.00102383	2.63224	1.26068	96.2226	6.97749e-07	2.53264e-05
ENSG00000112182.14	BACH2	1.02301	3.25702	17.0126	0.00158191	0.00946803	-0.270964	3.25702	1.18974	0.298003	0.387865	0.752047	3.25702	9.6674	0.0096029	0.0198573
ENSG00000267470.5	ZNF571	1.02162	0.707461	26.0178	0.00031176	0.00296623	0.214726	0.707461	1.0656	0.323443	0.414309	1.23635	0.707461	39.8435	4.99337e-05	0.000411222
ENSG00000257403.2	CTD	1.01967	0.226576	17.4787	0.00143608	0.00883544	0.343099	0.226576	1.77647	0.20873	0.291551	1.36277	0.226576	32.4169	0.000123997	0.000759093
ENSG00000168356.11	SCN11A	1.01964	2.79183	0.542179	0.486026	0.622219	3.99378	2.79183	4.88876	0.0636104	0.112878	5.01343	2.79183	7.81251	0.0273694	0.0473642
ENSG00000248672.5	LY75	1.01951	5.09789	87.5016	1.13217e-06	5.88061e-05	-0.276421	5.09789	6.50435	0.0264148	0.05653	0.743085	5.09789	47.6058	2.20773e-05	0.000238479
ENSG00000188599.17	NPIPP1	1.01937	2.92903	45.158	2.8203e-05	0.000543317	-0.0309524	2.92903	0.0409988	0.843125	0.879769	0.988419	2.92903	44.0907	3.14884e-05	0.000297904
ENSG00000183793.13	NPIPA5	1.01882	2.85664	30.7568	0.000155293	0.0018462	-0.161171	2.85664	0.761698	0.400891	0.491654	0.857653	2.85664	22.8765	0.00052161	0.00208723
ENSG00000172348.14	RCAN2	1.01854	1.02288	11.5225	0.00573971	0.0238273	1.89052	1.02288	29.9414	0.000174033	0.00145996	2.90906	1.02288	76.211	2.26887e-06	5.61552e-05
ENSG00000261114.1	RP11	1.01826	0.0365661	11.1881	0.00627538	0.0254872	0.0590539	0.0365661	0.0346018	0.855717	0.890136	1.07731	0.0365661	13.5513	0.00343951	0.00867595
ENSG00000270157.1	RP5	1.01774	0.0462869	13.7213	0.00330201	0.0160141	-0.356372	0.0462869	1.62224	0.228253	0.31332	0.661366	0.0462869	6.68479	0.0247936	0.0434903
ENSG00000103187.7	COTL1	1.01756	5.91299	16.7119	0.00168532	0.00987469	-1.54605	5.91299	37.8764	6.26594e-05	0.000695172	-0.528488	5.91299	4.66283	0.0530329	0.0826186
ENSG00000162772.16	ATF3	1.01606	5.76824	18.4459	0.00118104	0.00769243	-1.2319	5.76824	26.9751	0.000268893	0.00197985	-0.215837	5.76824	0.863617	0.372078	0.44129
ENSG00000163110.14	PDLIM5	1.01531	8.47895	39.0901	5.44112e-05	0.000872425	-0.990624	8.47895	37.2555	6.74441e-05	0.000733956	0.0246824	8.47895	0.0236123	0.880574	0.904463
ENSG00000184009.9	ACTG1	1.01473	9.90514	27.8469	0.000235785	0.00243021	-1.51164	9.90514	60.384	7.13001e-06	0.000149059	-0.496912	9.90514	6.78595	0.0239368	0.0422446
ENSG00000005884.17	ITGA3	1.01405	6.37201	56.8469	9.53782e-06	0.000252321	-0.691089	6.37201	26.6687	0.000281809	0.00204176	0.322963	6.37201	5.91507	0.0326704	0.0548193
ENSG00000255270.1	NAV2	1.0126	1.16756	11.7045	0.00547109	0.0230165	1.18557	1.16756	13.5429	0.00344646	0.0122046	2.19818	1.16756	50.2665	1.71137e-05	0.000201764
ENSG00000102996.4	MMP15	1.01225	0.995724	28.1155	0.00022657	0.00236431	-1.18856	0.995724	39.9691	4.92302e-05	0.000589794	-0.176314	0.995724	1.0292	0.331492	0.399841
ENSG00000229465.1	ACTG1P11	1.01186	2.44089	16.753	0.00167074	0.0098147	-1.60447	2.44089	43.1617	3.47195e-05	0.000461456	-0.592607	2.44089	6.68633	0.0247803	0.043471
ENSG00000182240.15	BACE2	1.01168	7.2177	29.1688	0.000194292	0.00213374	0.269511	7.2177	2.10318	0.174069	0.252275	1.28119	7.2177	46.2974	2.51316e-05	0.000259608
ENSG00000110693.15	SOX6	1.01145	2.59378	21.402	0.000675775	0.00510638	0.439872	2.59378	3.86478	0.0742571	0.12737	1.45132	2.59378	44.0254	3.17035e-05	0.000299477
ENSG00000071967.11	CYBRD1	1.01117	3.37624	102.769	4.97646e-07	3.41119e-05	-0.666936	3.37624	44.9618	2.87756e-05	0.00040415	0.344239	3.37624	12.8053	0.00412928	0.00999602
ENSG00000137767.13	SQRDL	1.01	3.87897	73.7208	2.67725e-06	0.000103783	0.419047	3.87897	12.4221	0.0045467	0.0149415	1.42905	3.87897	146.542	7.7888e-08	5.31918e-06
ENSG00000114554.11	PLXNA1	1.0086	4.8999	74.2362	2.58605e-06	0.000102296	-0.661461	4.8999	32.2141	0.000127393	0.00116172	0.347139	4.8999	9.15785	0.0111618	0.0224736
ENSG00000104881.14	PPP1R13L	1.00817	4.5682	83.5346	1.43159e-06	6.83865e-05	-0.57721	4.5682	27.617	0.000244026	0.00185197	0.430961	4.5682	15.9366	0.00199096	0.00569344
ENSG00000215388.3	ACTG1P3	1.00755	0.707943	16.9845	0.00159128	0.00949565	-0.862857	0.707943	12.6196	0.00432571	0.0144132	0.144695	0.707943	0.414037	0.532717	0.597529
ENSG00000273684.1	MIR663A	1.00627	0.493109	8.13599	0.0152971	0.0485896	-0.0125333	0.493109	0.00118572	0.973129	0.980306	0.993732	0.493109	8.558	0.0133996	0.0260682
ENSG00000110237.3	ARHGEF17	1.0062	4.07178	56.2018	1.00741e-05	0.00026163	0.100573	4.07178	0.55875	0.469973	0.557503	1.10677	4.07178	69.0005	3.71527e-06	7.72681e-05
ENSG00000144642.20	RBMS3	1.00554	8.12728	17.5958	0.00140197	0.00868354	0.443641	8.12728	3.47456	0.0883851	0.1468	1.44918	8.12728	35.825	8.02051e-05	0.000559131
ENSG00000059728.10	MXD1	1.00482	5.01814	112.434	3.12639e-07	2.38212e-05	-0.760499	5.01814	64.916	5.01343e-06	0.000115377	0.244318	5.01814	6.92732	0.0227979	0.0405255
ENSG00000144476.5	ACKR3	1.00476	1.72641	53.3521	1.29128e-05	0.000310406	0.832989	1.72641	32.914	0.000116114	0.00108916	1.83775	1.72641	171.198	3.40444e-08	2.89283e-06
ENSG00000135862.5	LAMC1	1.00336	9.06571	59.994	7.35707e-06	0.000212629	-1.75651	9.06571	177.107	2.8391e-08	2.33706e-06	-0.753148	9.06571	34.1517	9.89183e-05	0.000650966
ENSG00000213149.3	CNN2P9	1.00279	0.853089	19.3776	0.000984456	0.00675061	-1.47549	0.853089	44.1749	3.12134e-05	0.000425698	-0.472698	0.853089	5.39255	0.0397578	0.0645102
ENSG00000239887.4	C1orf226	1.0025	-0.221032	13.6886	0.00332792	0.0161144	-0.338703	-0.221032	1.4954	0.246173	0.332566	0.663796	-0.221032	6.98744	0.0223334	0.0398303
ENSG00000211448.11	DIO2	1.00182	1.14057	23.5224	0.00046739	0.00394983	0.950534	1.14057	18.4436	0.00118158	0.0056502	1.95235	1.14057	84.5226	1.34909e-06	3.89905e-05
ENSG00000166268.10	MYRFL	1.00172	1.04838	8.97947	0.0117774	0.0403126	0.66553	1.04838	3.55428	0.0852473	0.14247	1.66725	1.04838	24.4274	0.000402182	0.00171998
ENSG00000008256.15	CYTH3	1.00071	3.52573	86.1751	1.22327e-06	6.1561e-05	-0.257225	3.52573	5.68396	0.0356001	0.0713667	0.743482	3.52573	49.7885	1.78998e-05	0.000207712
ENSG00000103489.11	XYLT1	1.00042	1.61843	26.7537	0.000278157	0.00272316	0.0943696	1.61843	0.227609	0.64236	0.714038	1.09479	1.61843	33.5178	0.000107319	0.00068998
ENSG00000117595.10	IRF6	0.999977	3.14997	42.1222	3.88091e-05	0.000679583	-0.537144	3.14997	12.1903	0.00482352	0.0156037	0.462833	3.14997	9.67283	0.00958774	0.0198304
ENSG00000269895.1	AP000654.4	0.999938	2.31346	18.3963	0.00119275	0.00774405	-0.117519	2.31346	0.2493	0.627109	0.700718	0.882419	2.31346	15.1026	0.00239572	0.00654732
ENSG00000203706.8	SERTAD4	0.998898	3.20997	58.2272	8.49892e-06	0.00023251	-1.65922	3.20997	162.632	4.47776e-08	3.37001e-06	-0.660324	3.20997	28.7151	0.000207482	0.00108103
ENSG00000107201.9	DDX58	0.997812	8.15343	42.6687	3.65925e-05	0.000652567	3.77275	8.15343	493.814	1.03891e-10	3.36078e-08	4.77056	8.15343	720.378	1.2658e-11	7.07273e-09
ENSG00000137801.10	THBS1	0.997605	11.7757	41.0193	4.37826e-05	0.000742694	-1.39068	11.7757	78.3214	1.97921e-06	5.78015e-05	-0.393071	11.7757	6.47479	0.0266923	0.0463542
ENSG00000187134.12	AKR1C1	0.996341	1.1382	19.9971	0.00087501	0.00617936	-0.831913	1.1382	14.0953	0.0030216	0.011112	0.164428	1.1382	0.631356	0.443162	0.511961
ENSG00000249685.1	RP11	0.995593	0.698753	13.7891	0.00324895	0.0158192	0.183577	0.698753	0.437377	0.521595	0.60561	1.17917	0.698753	20.3339	0.000821558	0.00291939
ENSG00000185215.8	TNFAIP2	0.995319	4.19409	89.4544	1.01218e-06	5.45719e-05	0.636871	4.19409	35.722	8.12294e-05	0.000841455	1.63219	4.19409	234.449	6.25113e-09	8.00449e-07
ENSG00000162645.12	GBP2	0.99517	5.2073	58.6639	8.19836e-06	0.000227425	0.0348761	5.2073	0.0726762	0.792319	0.83992	1.03005	5.2073	63.3768	5.63668e-06	0.00010165
ENSG00000157168.18	NRG1	0.994672	4.92279	28.064	0.000228304	0.00237702	-1.27954	4.92279	46.3122	2.50943e-05	0.000368403	-0.284868	4.92279	2.42373	0.146949	0.198504
ENSG00000243781.1	RP11	0.994546	2.98983	32.8857	0.000116547	0.00149966	-1.60977	2.98983	87.4935	1.13271e-06	3.81132e-05	-0.615226	2.98983	14.2858	0.00288962	0.00757274
ENSG00000182489.8	XKRX	0.992334	-0.342528	5.9257	0.0325427	0.0852957	0.127922	-0.342528	0.0887865	0.771111	0.823355	1.12026	-0.342528	8.21643	0.0149119	0.0285644
ENSG00000249740.1	OSMR	0.990762	1.7817	10.1185	0.0084344	0.0317133	1.58183	1.7817	21.2322	0.000696767	0.00389797	2.57259	1.7817	58.9401	8.01474e-06	0.000126202
ENSG00000154277.12	UCHL1	0.990389	5.68666	67.8679	4.03081e-06	0.000136611	-1.51437	5.68666	156.085	5.57273e-08	4.01389e-06	-0.523983	5.68666	19.6937	0.000926715	0.0031797
ENSG00000226864.1	ATE1	0.989436	0.725883	6.9963	0.0222658	0.0637807	0.259792	0.725883	0.446355	0.517431	0.601649	1.24923	0.725883	11.5846	0.00564636	0.0128602
ENSG00000092964.16	DPYSL2	0.989011	6.39005	96.8242	6.75831e-07	4.19584e-05	-1.41323	6.39005	194.698	1.70732e-08	1.51352e-06	-0.424215	6.39005	18.3074	0.00121407	0.0038946
ENSG00000189149.11	CRYM	0.988462	1.78476	32.1104	0.000129172	0.00161917	0.68398	1.78476	14.054	0.00305117	0.0111872	1.67244	1.78476	89.811	9.91921e-07	3.22008e-05
ENSG00000197860.9	SGTB	0.98836	4.71448	72.2876	2.95142e-06	0.000111519	-0.875435	4.71448	57.0626	9.36594e-06	0.000180836	0.112925	4.71448	0.991488	0.340141	0.40859
ENSG00000201544.1	SNORA16B	0.987581	1.2684	12.3739	0.00460273	0.0202311	-1.08577	1.2684	15.3392	0.00227175	0.00904612	-0.098193	1.2684	0.144801	0.710582	0.759008
ENSG00000184292.6	TACSTD2	0.987167	4.1395	57.1777	9.27577e-06	0.00024752	-1.35093	4.1395	107.287	3.9856e-07	1.75815e-05	-0.363759	4.1395	8.37504	0.0141857	0.0273695
ENSG00000065413.16	ANKRD44	0.986916	4.23295	26.6637	0.00028203	0.0027515	-0.330781	4.23295	3.01225	0.109682	0.174038	0.656136	4.23295	12.2298	0.00477493	0.0112517
ENSG00000258440.1	RP11	0.986054	-0.0682578	7.83164	0.0168659	0.0521008	-0.902396	-0.0682578	6.71006	0.0245762	0.0535272	0.0836577	-0.0682578	0.0706682	0.795135	0.832519
ENSG00000075275.16	CELSR1	0.985847	2.32397	29.0125	0.000198721	0.00215597	-0.756448	2.32397	17.213	0.00151717	0.00675892	0.229399	2.32397	1.74186	0.212912	0.273466
ENSG00000277991.4	CH507	0.985712	-0.146532	9.22753	0.0109318	0.0382784	-0.973722	-0.146532	9.27982	0.0107629	0.0283509	0.0119894	-0.146532	0.00174014	0.967451	0.974214
ENSG00000182197.10	EXT1	0.985323	8.64569	15.04	0.00242984	0.0128393	0.420078	8.64569	2.77368	0.123168	0.190977	1.4054	8.64569	30.0348	0.000171757	0.000948494
ENSG00000224081.8	LINC01057	0.984821	0.619037	14.5587	0.00271229	0.0138961	1.08037	0.619037	14.6501	0.00265578	0.0101661	2.06519	0.619037	59.13	7.8913e-06	0.000124685
ENSG00000163629.12	PTPN13	0.984454	3.04436	55.5839	1.06216e-05	0.000271346	-1.0237	3.04436	60.7771	6.90939e-06	0.000145936	-0.0392416	3.04436	0.0973684	0.76067	0.802688
ENSG00000133318.13	RTN3	0.984275	5.61161	109.886	3.5211e-07	2.61797e-05	-0.662472	5.61161	50.2398	1.71565e-05	0.000280864	0.321803	5.61161	12.1063	0.00492867	0.0115344
ENSG00000235358.1	RP11	0.983731	0.292803	10.7226	0.00712319	0.0279873	0.644355	0.292803	4.00392	0.0698981	0.121498	1.62809	0.292803	29.0467	0.000197744	0.00104558
ENSG00000114948.12	ADAM23	0.98324	6.89966	45.017	2.86131e-05	0.000549579	-1.09993	6.89966	56.1461	1.01221e-05	0.000191231	-0.116689	6.89966	0.650076	0.436659	0.505529
ENSG00000223361.5	FTH1P10	0.982941	0.0967751	5.49063	0.0382962	0.0963756	-1.50133	0.0967751	13.8786	0.0031805	0.0115285	-0.518384	0.0967751	2.04902	0.179268	0.235638
ENSG00000119801.12	YPEL5	0.982575	5.37796	76.837	2.17803e-06	9.16913e-05	-0.757519	5.37796	46.0136	2.58583e-05	0.000375433	0.225056	5.37796	4.17557	0.0649425	0.0981858
ENSG00000172260.13	NEGR1	0.98134	6.83532	22.5347	0.000553293	0.00444732	-0.722336	6.83532	12.3125	0.00467517	0.0152387	0.259004	6.83532	1.60559	0.230503	0.292757
ENSG00000269439.5	CTD	0.981262	2.70684	37.077	6.88988e-05	0.00102785	0.529096	2.70684	10.2547	0.0081154	0.0228772	1.51036	2.70684	86.8804	1.1738e-06	3.58332e-05
ENSG00000125266.6	EFNB2	0.981111	5.7967	43.6993	3.28047e-05	0.000602754	-0.667333	5.7967	20.4042	0.000810882	0.00432131	0.313778	5.7967	4.59954	0.0544204	0.0843596
ENSG00000260517.2	RP11	0.97961	4.41317	12.0189	0.00504103	0.0216952	1.47655	4.41317	25.3254	0.000347821	0.00237536	2.45616	4.41317	68.1698	3.94371e-06	8.0146e-05
ENSG00000226520.1	KIRREL	0.97947	0.945258	17.4876	0.00143345	0.00882814	0.181856	0.945258	0.565918	0.467206	0.555042	1.16133	0.945258	25.6633	0.000329641	0.00148909
ENSG00000227953.6	LINC01341	0.978816	0.1218	8.64832	0.0130307	0.0432631	0.89269	0.1218	5.98954	0.0317886	0.0653383	1.87151	0.1218	30.1012	0.000170159	0.000941928
ENSG00000079215.13	SLC1A3	0.978302	-0.295789	13.2929	0.00366183	0.0172687	0.841877	-0.295789	7.96343	0.0161641	0.0386526	1.82018	-0.295789	44.1612	3.1258e-05	0.00029679
ENSG00000150051.13	MKX	0.977909	1.27174	36.4471	7.43341e-05	0.00108781	0.650151	1.27174	14.5625	0.00270991	0.0103048	1.62806	1.27174	99.2927	5.93976e-07	2.26756e-05
ENSG00000065150.18	IPO5	0.977844	8.07322	30.2755	0.00016605	0.00192444	-1.08995	8.07322	37.4671	6.57664e-05	0.000720539	-0.112105	8.07322	0.406377	0.536466	0.601039
ENSG00000225206.6	MIR137HG	0.977802	5.85312	20.9368	0.000735167	0.00543466	-0.135038	5.85312	0.404743	0.537272	0.619599	0.842765	5.85312	15.7343	0.00208121	0.00589031
ENSG00000255176.1	AP002954.3	0.976904	0.485474	12.429	0.00453886	0.0200604	1.00454	0.485474	11.0423	0.00652739	0.0194976	1.98144	0.485474	47.7764	2.17122e-05	0.000235501
ENSG00000180354.15	MTURN	0.975354	3.17212	50.8018	1.6281e-05	0.000365837	-0.973883	3.17212	51.1685	1.5738e-05	0.000264052	0.0014711	3.17212	0.000126633	0.991217	0.992617
ENSG00000109814.11	UGDH	0.97478	4.4022	97.5162	6.51616e-07	4.0876e-05	-0.581858	4.4022	35.0168	8.86683e-05	0.000894395	0.392923	4.4022	16.5858	0.00173104	0.00510699
ENSG00000178607.15	ERN1	0.974174	6.16811	50.8058	1.6275e-05	0.000365837	0.529783	6.16811	15.1056	0.00239406	0.00940235	1.50396	6.16811	118.364	2.39281e-07	1.22385e-05
ENSG00000240057.5	RP11	0.973803	2.18888	19.3238	0.000994703	0.00681074	0.821554	2.18888	12.6181	0.00432725	0.0144132	1.79536	2.18888	63.1851	5.72054e-06	0.000101918
ENSG00000102547.18	CAB39L	0.973429	2.80799	52.3881	1.40795e-05	0.000331137	-0.109091	2.80799	0.649702	0.436787	0.526469	0.864338	2.80799	43.1952	3.45964e-05	0.000318325
ENSG00000179397.17	C1orf101	0.972074	3.75262	13.03	0.00390555	0.0180663	0.599659	3.75262	4.79979	0.0501745	0.0935553	1.57173	3.75262	33.3491	0.000109696	0.000700843
ENSG00000249996.1	RP11	0.971798	-0.114547	10.881	0.00682016	0.027097	-0.609088	-0.114547	4.23512	0.0633242	0.1125	0.36271	-0.114547	1.82397	0.203162	0.262829
ENSG00000152380.9	FAM151B	0.971569	1.77077	29.5857	0.000183035	0.00205041	-0.265997	1.77077	2.17942	0.167074	0.244304	0.705573	1.77077	16.8597	0.00163353	0.00488374
ENSG00000135312.5	HTR1B	0.971168	2.37254	29.0662	0.000197188	0.00214764	-1.4245	2.37254	64.011	5.36944e-06	0.000120888	-0.453328	2.37254	7.30156	0.0200819	0.0364745
ENSG00000177697.17	CD151	0.971104	6.34908	38.8746	5.57777e-05	0.00088739	-1.5397	6.34908	95.6324	7.20066e-07	2.73759e-05	-0.568593	6.34908	13.6687	0.00334387	0.00848928
ENSG00000123685.8	BATF3	0.970848	1.46828	19.5431	0.000953712	0.0065749	1.23617	1.46828	26.9733	0.000268969	0.00197985	2.20701	1.46828	91.88	8.83349e-07	2.99965e-05
ENSG00000147180.16	ZNF711	0.969185	2.26528	35.9622	7.88649e-05	0.0011339	-0.393192	2.26528	5.88529	0.0330312	0.0673359	0.575993	2.26528	13.7213	0.00330199	0.00841424
ENSG00000170017.12	ALCAM	0.96905	7.76601	75.8782	2.31897e-06	9.65225e-05	-0.144499	7.76601	1.71605	0.216104	0.299741	0.824551	7.76601	55.2945	1.08899e-05	0.000153987
ENSG00000280328.1	RP11	0.968572	1.0104	22.0325	0.000604059	0.00471959	-0.54856	1.0104	7.02913	0.0220178	0.0491569	0.420012	1.0104	4.68147	0.0526326	0.082099
ENSG00000278419.1	RP11	0.968518	4.18557	80.5694	1.7173e-06	7.81857e-05	-1.51037	4.18557	195.644	1.66334e-08	1.49611e-06	-0.541852	4.18557	27.1989	0.0002599	0.00126646
ENSG00000146267.11	FAXC	0.968045	0.637007	17.3942	0.00146131	0.00895517	-1.22824	0.637007	29.2075	0.000193214	0.00157636	-0.260191	0.637007	1.55014	0.238216	0.300854
ENSG00000254602.1	AP000662.4	0.967883	1.41329	23.4798	0.000470756	0.00395873	1.1209	1.41329	27.1332	0.000262503	0.00194702	2.08878	1.41329	100.817	5.49245e-07	2.15939e-05
ENSG00000168675.18	LDLRAD4	0.967589	4.66642	13.8066	0.0032354	0.0157741	0.654341	4.66642	6.20848	0.0293567	0.0615123	1.62193	4.66642	37.7243	6.37935e-05	0.0004811
ENSG00000108582.11	CPD	0.964639	6.75972	73.114	2.78951e-06	0.000107158	-1.37985	6.75972	147.292	7.58087e-08	5.10159e-06	-0.415208	6.75972	13.8655	0.00319034	0.00819568
ENSG00000108395.13	TRIM37	0.963996	5.93865	86.4875	1.20106e-06	6.11779e-05	-0.549283	5.93865	28.3838	0.000217784	0.00171392	0.414713	5.93865	16.3985	0.00180169	0.00527239
ENSG00000169504.14	CLIC4	0.963234	8.50845	68.8088	3.76656e-06	0.000130059	-1.36413	8.50845	135.69	1.1694e-07	6.89123e-06	-0.4009	8.50845	12.125	0.00490502	0.0114884
ENSG00000184702.17	SEPT5	0.96228	1.04706	27.2989	0.000255994	0.00258221	-1.35181	1.04706	56.2298	1.00502e-05	0.00019089	-0.389525	1.04706	5.45423	0.0388309	0.0632456
ENSG00000115902.10	SLC1A4	0.962205	5.2793	98.8362	6.08196e-07	3.89393e-05	-0.617193	5.2793	41.0274	4.37435e-05	0.000544073	0.345012	5.2793	13.1265	0.00381395	0.00941313
ENSG00000198156.10	NPIPB6	0.962118	-0.139661	8.89765	0.0120732	0.0410355	0.624409	-0.139661	3.18548	0.101027	0.163321	1.58653	-0.139661	24.0432	0.000428464	0.00180252
ENSG00000273588.1	RP11	0.961968	2.22118	19.078	0.00104312	0.00704876	-1.44492	2.22118	44.2228	3.10583e-05	0.00042484	-0.482954	2.22118	5.59104	0.0368664	0.0605918
ENSG00000241399.6	CD302	0.961933	3.88301	85.157	1.29907e-06	6.38761e-05	-0.973587	3.88301	87.8849	1.10736e-06	3.75342e-05	-0.0116538	3.88301	0.0134237	0.909788	0.92775
ENSG00000159231.5	CBR3	0.961055	0.824509	13.1221	0.00381807	0.0177781	0.0885596	0.824509	0.105263	0.751506	0.807519	1.04961	0.824509	16.5638	0.00173916	0.00512357
ENSG00000237931.1	CLIC4P3	0.960951	3.88073	39.8766	4.97475e-05	0.000818525	-1.76804	3.88073	134.919	1.20502e-07	7.01036e-06	-0.807089	3.88073	30.8855	0.000152559	0.00087253
ENSG00000172985.10	SH3RF3	0.960669	7.30363	15.6232	0.00213279	0.0116592	0.668686	7.30363	7.61451	0.0181029	0.0421048	1.62936	7.30363	43.5353	3.33753e-05	0.000309984
ENSG00000146373.16	RNF217	0.960595	6.53264	41.6945	4.06546e-05	0.000703924	-0.352687	6.53264	5.69894	0.0354009	0.0711219	0.607908	6.53264	16.9613	0.00159903	0.00480362
ENSG00000183873.15	SCN5A	0.960331	3.06243	49.5304	1.8342e-05	0.000399301	0.0124785	3.06243	0.00823841	0.929261	0.947713	0.972809	3.06243	52.4784	1.3965e-05	0.00017882
ENSG00000095015.5	MAP3K1	0.959314	4.96586	77.2718	2.11746e-06	8.99959e-05	-0.0359036	4.96586	0.109012	0.747288	0.804158	0.92341	4.96586	72.5775	2.8934e-06	6.61107e-05
ENSG00000120053.10	GOT1	0.958769	4.74291	90.3002	9.64896e-07	5.32693e-05	-0.416116	4.74291	17.1552	0.00153552	0.00680612	0.542653	4.74291	29.9055	0.000174918	0.000960487
ENSG00000237525.6	AC012668.2	0.958419	2.18189	30.5413	0.000160005	0.0018828	-0.393547	2.18189	5.11625	0.0442511	0.0846154	0.564873	2.18189	11.4747	0.00581286	0.0131513
ENSG00000275993.2	CH507	0.957133	2.42591	22.9307	0.000516793	0.00423248	-0.727039	2.42591	13.3201	0.00363765	0.0126725	0.230094	2.42591	1.46042	0.251447	0.315082
ENSG00000197256.10	KANK2	0.956873	5.93146	44.2704	3.0905e-05	0.000579123	-1.3146	5.93146	82.6901	1.50685e-06	4.70928e-05	-0.357725	5.93146	6.38597	0.0275474	0.0476275
ENSG00000142303.13	ADAMTS10	0.956564	3.51327	37.4516	6.58875e-05	0.000998274	-0.177788	3.51327	1.28911	0.279627	0.36804	0.778777	3.51327	25.8283	0.000321172	0.00146349
ENSG00000196605.7	ZNF846	0.955963	2.55664	46.6643	2.42274e-05	0.000486634	-0.190834	2.55664	1.83854	0.201495	0.283615	0.765129	2.55664	31.5439	0.00013942	0.000820545
ENSG00000130147.15	SH3BP4	0.95511	6.25959	77.3781	2.10295e-06	8.99683e-05	-0.46228	6.25959	18.3466	0.00120459	0.00573052	0.49283	6.25959	21.014	0.000724898	0.00265364
ENSG00000269837.1	IPO5P1	0.955047	3.36678	11.1577	0.00632701	0.0256339	-1.3226	3.36678	21.6401	0.000647567	0.00369879	-0.367556	3.36678	1.82957	0.202519	0.262108
ENSG00000231160.9	KLF3	0.955041	1.34306	15.0491	0.00242484	0.0128224	0.604787	1.34306	5.50248	0.0381241	0.0752322	1.55983	1.34306	39.6556	5.10084e-05	0.000416908
ENSG00000187240.13	DYNC2H1	0.954666	5.17659	23.6223	0.000459613	0.00390389	-0.649769	5.17659	11.0357	0.00653916	0.0195201	0.304897	5.17659	2.49355	0.14177	0.192524
ENSG00000162687.16	KCNT2	0.954635	5.73592	15.856	0.00202635	0.0112406	0.924792	5.73592	14.688	0.00263278	0.0100969	1.87943	5.73592	58.545	8.27892e-06	0.000128714
ENSG00000002834.17	LASP1	0.954598	6.64229	62.2736	6.13982e-06	0.00018529	-1.00845	6.64229	69.4422	3.60013e-06	9.06868e-05	-0.0538562	6.64229	0.203274	0.660586	0.714637
ENSG00000186174.12	BCL9L	0.953736	3.7519	85.168	1.29822e-06	6.38761e-05	-0.195011	3.7519	3.55762	0.0851188	0.142287	0.758725	3.7519	55.9778	1.02687e-05	0.000148505
ENSG00000074964.16	ARHGEF10L	0.952921	3.39545	20.9136	0.000738285	0.00543955	-0.205598	3.39545	0.970325	0.345139	0.436639	0.747323	3.39545	13.4274	0.00354407	0.00888378
ENSG00000115425.13	PECR	0.952551	1.40384	18.809	0.00109937	0.00728656	-0.193949	1.40384	0.760683	0.401195	0.491929	0.758602	1.40384	12.9196	0.00401369	0.00979854
ENSG00000120820.12	GLT8D2	0.952325	1.79997	21.2554	0.000693852	0.00520926	0.054779	1.79997	0.0677315	0.799331	0.845555	1.0071	1.79997	24.8665	0.00037444	0.00163029
ENSG00000167861.15	HID1	0.95163	1.29782	18.335	0.0012074	0.00780891	-0.9908	1.29782	20.3044	0.000826079	0.00437703	-0.0391705	1.29782	0.036295	0.852274	0.881878
ENSG00000050344.8	NFE2L3	0.951405	5.27459	79.1697	1.8752e-06	8.35191e-05	-0.506581	5.27459	22.6645	0.000541007	0.00325363	0.444824	5.27459	17.819	0.00133955	0.0041914
ENSG00000255150.1	EID3	0.951311	3.22917	14.576	0.00270147	0.0138483	0.297028	3.22917	1.38537	0.26329	0.350705	1.24834	3.22917	25.2854	0.000350054	0.00155794
ENSG00000249867.5	RP11	0.951032	6.28627	18.9141	0.00107697	0.00717941	0.783932	6.28627	12.8182	0.00411602	0.0138951	1.73496	6.28627	60.5681	7.02564e-06	0.000117389
ENSG00000103381.11	CPPED1	0.950446	5.31733	59.0448	7.94636e-06	0.000223018	0.0947938	5.31733	0.591897	0.457404	0.545577	1.04524	5.31733	71.7231	3.0684e-06	6.87463e-05
ENSG00000237250.3	RP11	0.950162	3.02116	33.6588	0.00010538	0.00139691	-1.56077	3.02116	92.2403	8.65903e-07	3.13669e-05	-0.610603	3.02116	15.6885	0.00210226	0.00593162
ENSG00000170145.4	SIK2	0.949974	5.45195	51.0996	1.58385e-05	0.000359662	-0.292459	5.45195	4.89824	0.0482344	0.0906523	0.657515	5.45195	24.9794	0.000367677	0.00160921
ENSG00000139926.15	FRMD6	0.949446	7.15304	79.5174	1.83444e-06	8.21e-05	-0.708058	7.15304	44.566	2.99727e-05	0.000414389	0.241388	7.15304	5.24596	0.0420695	0.0676361
ENSG00000242992.3	FTH1P4	0.949113	-0.0778217	7.87715	0.0166195	0.0515631	-1.59039	-0.0778217	24.4527	0.000400525	0.00263196	-0.641277	-0.0778217	4.97117	0.0468554	0.074231
ENSG00000233125.3	ACTBP12	0.949081	1.56366	20.6175	0.000779507	0.00566995	-1.4883	1.56366	52.8938	1.34526e-05	0.000236466	-0.539218	1.56366	8.03729	0.015786	0.029934
ENSG00000124224.16	PPP4R1L	0.947412	4.17366	19.1576	0.00102715	0.00697592	0.395967	4.17366	3.2993	0.0957989	0.156363	1.34338	4.17366	38.2509	5.99661e-05	0.000462449
ENSG00000105227.14	PRX	0.9471	0.675795	16.1635	0.00189519	0.010726	-1.02588	0.675795	19.4967	0.000962216	0.0048516	-0.0787761	0.675795	0.134597	0.720463	0.767463
ENSG00000182168.14	UNC5C	0.946027	2.7914	29.9942	0.000172741	0.00197714	-0.0580005	2.7914	0.111118	0.744954	0.802067	0.888026	2.7914	27.5087	0.000248025	0.0012262
ENSG00000258072.1	RP11	0.945043	0.348593	12.1132	0.00492	0.0212957	-0.951616	0.348593	12.6165	0.00432899	0.0144161	-0.00657298	0.348593	0.000713341	0.979156	0.983477
ENSG00000174332.5	GLIS1	0.944675	0.175212	9.84694	0.00911619	0.0336053	0.594402	0.175212	3.40489	0.0912445	0.150394	1.53908	0.175212	26.0661	0.000309412	0.00142988
ENSG00000281023.1	FO393419.1	0.943661	6.34306	25.1267	0.000359062	0.003289	-1.4916	6.34306	61.5266	6.51061e-06	0.000139754	-0.547939	6.34306	8.68163	0.0128976	0.025255
ENSG00000168234.12	TTC39C	0.943172	2.97278	24.7483	0.000381681	0.00343643	0.115094	2.97278	0.361274	0.559616	0.640559	1.05827	2.97278	31.9271	0.000132387	0.000793076
ENSG00000145476.15	CYP4V2	0.943097	0.273137	9.12582	0.0112695	0.0391113	0.69106	0.273137	4.24382	0.0630918	0.112249	1.63416	0.273137	26.9169	0.000271294	0.00130101
ENSG00000010818.8	HIVEP2	0.942274	5.85449	37.9164	6.23647e-05	0.000957488	0.643966	5.85449	17.6887	0.00137558	0.00628298	1.58624	5.85449	104.399	4.58868e-07	1.89673e-05
ENSG00000224020.1	MIR181A2HG	0.94143	2.90196	13.342	0.00361829	0.0171027	-0.134578	2.90196	0.26979	0.613454	0.688088	0.806851	2.90196	10.2353	0.0081599	0.0173461
ENSG00000187676.7	B3GLCT	0.941339	4.51411	63.509	5.57972e-06	0.000172048	-0.482652	4.51411	16.8208	0.001647	0.00715743	0.458687	4.51411	15.6737	0.00210915	0.00594476
ENSG00000266899.2	AKR1B1P7	0.940819	0.0287323	17.2382	0.00150925	0.00915431	-0.823307	0.0287323	13.4507	0.0035241	0.0123921	0.117512	0.0287323	0.330433	0.576625	0.638199
ENSG00000228495.1	LINC01013	0.940097	5.73979	27.0558	0.000265607	0.00264588	0.044465	5.73979	0.0611875	0.809048	0.852946	0.984562	5.73979	29.8066	0.000177383	0.000970552
ENSG00000250539.1	KRT8P33	0.940052	1.79776	23.7618	0.000449002	0.00385076	-0.435871	1.79776	5.07418	0.044988	0.085731	0.504181	1.79776	7.49033	0.0188591	0.0346288
ENSG00000160685.13	ZBTB7B	0.939742	3.33642	74.7998	2.49049e-06	0.000100048	-0.373645	3.33642	11.8317	0.00529202	0.0166988	0.566097	3.33642	28.6752	0.000208693	0.00108458
ENSG00000227827.3	RP11	0.939712	2.85524	42.2215	3.83948e-05	0.000677345	0.0335947	2.85524	0.0530169	0.821993	0.863091	0.973307	2.85524	46.7748	2.39627e-05	0.000251766
ENSG00000100979.14	PLTP	0.939661	3.0242	34.1999	9.83109e-05	0.00132414	-1.52856	3.0242	91.9471	8.8007e-07	3.16328e-05	-0.588901	3.0242	15.1235	0.00238445	0.00652811
ENSG00000230581.2	ACTG1P14	0.939188	2.39289	33.3735	0.000109349	0.00143609	-1.257	2.39289	61.0599	6.75563e-06	0.000143345	-0.317807	2.39289	4.35131	0.060305	0.0921798
ENSG00000213854.3	CNN2P6	0.938063	0.512407	16.9956	0.00158757	0.00948276	-1.86099	0.512407	73.6006	2.69906e-06	7.37304e-05	-0.922932	0.512407	21.9538	0.000612497	0.00235092
ENSG00000101210.10	EEF1A2	0.937943	0.0983933	7.89174	0.0165414	0.0514086	-1.39334	0.0983933	18.7088	0.00112122	0.0054377	-0.455398	0.0983933	2.44338	0.145467	0.196776
ENSG00000109743.10	BST1	0.937558	2.00883	42.0334	3.91841e-05	0.000684848	-0.97418	2.00883	46.1664	2.54638e-05	0.00037205	-0.0366213	2.00883	0.0729212	0.791979	0.829921
ENSG00000241547.1	ACTG1P20	0.937551	6.35455	25.3363	0.000347215	0.00320207	-1.48485	6.35455	62.2888	6.13254e-06	0.000132892	-0.547295	6.35455	8.84428	0.0122709	0.0243085
ENSG00000091483.6	FH	0.936758	4.36994	103.118	4.89022e-07	3.38211e-05	-0.455851	4.36994	24.5862	0.000391882	0.00259459	0.480907	4.36994	28.2904	0.000220797	0.00112965
ENSG00000197070.13	ARRDC1	0.936493	2.48441	26.8046	0.000275992	0.0027086	0.137332	2.48441	0.560247	0.469393	0.557038	1.07383	2.48441	36.2311	7.6314e-05	0.000541421
ENSG00000100647.7	SUSD6	0.93462	5.58434	50.0629	1.74434e-05	0.000384736	0.18916	5.58434	2.06673	0.177547	0.256265	1.12378	5.58434	72.2464	2.95979e-06	6.72941e-05
ENSG00000256304.1	CCDC150P1	0.934301	0.809969	5.62743	0.0363641	0.0927539	0.684824	0.809969	2.69062	0.128345	0.197444	1.61913	0.809969	16.5368	0.00174919	0.00514408
ENSG00000139263.11	LRIG3	0.933219	5.08826	70.2526	3.39963e-06	0.000123085	0.16176	5.08826	2.11977	0.172515	0.250513	1.09498	5.08826	96.943	6.71601e-07	2.47673e-05
ENSG00000132613.14	MTSS1L	0.933164	3.33217	50.5328	1.66933e-05	0.000372649	-0.430807	3.33217	10.7906	0.00699109	0.0205432	0.502357	3.33217	15.519	0.00218257	0.0061106
ENSG00000231313.2	CLIC1P1	0.933078	3.46172	52.5884	1.38271e-05	0.000326034	-1.84092	3.46172	206.488	1.24346e-08	1.21421e-06	-0.907842	3.46172	55.7686	1.04543e-05	0.000150247
ENSG00000138696.10	BMPR1B	0.932946	4.94057	28.9668	0.000200038	0.00216462	1.07346	4.94057	37.0801	6.88733e-05	0.000742598	2.00641	4.94057	126.08	1.72013e-07	9.61138e-06
ENSG00000111341.9	MGP	0.932814	7.69788	13.7009	0.00331811	0.0160795	-1.51399	7.69788	35.2029	8.66297e-05	0.000881171	-0.581172	7.69788	5.39722	0.0396867	0.0644345
ENSG00000234840.1	LINC01239	0.932495	3.17365	57.0108	9.4069e-06	0.000249215	-1.2391	3.17365	101.955	5.18443e-07	2.13383e-05	-0.306602	3.17365	6.82209	0.0236393	0.0417915
ENSG00000276916.1	RP11	0.931529	1.23171	8.76133	0.0125859	0.0421642	1.14981	1.23171	11.4348	0.00587478	0.0180095	2.08134	1.23171	40.2236	4.78403e-05	0.000397892
ENSG00000088340.15	FER1L4	0.930098	0.7192	11.6154	0.00560063	0.0234013	-0.0780009	0.7192	0.0782598	0.784704	0.834149	0.852097	0.7192	10.551	0.00746936	0.0161397
ENSG00000186594.12	MIR22HG	0.929947	6.047	28.8711	0.000202833	0.00218588	-0.810342	6.047	22.0282	0.000604517	0.00351702	0.119605	6.047	0.490803	0.497684	0.564657
ENSG00000155158.20	TTC39B	0.929237	4.79687	24.5856	0.000391922	0.00350128	0.784812	4.79687	17.176	0.00152888	0.00679554	1.71405	4.79687	80.5789	1.71627e-06	4.57988e-05
ENSG00000179630.10	LACC1	0.929119	3.08694	37.1309	6.84555e-05	0.00102372	-0.61581	3.08694	16.3932	0.00180373	0.00764574	0.31331	3.08694	4.54383	0.0556783	0.0860202
ENSG00000178631.7	ACTG1P1	0.928124	1.196	19.9897	0.000876234	0.00618327	-1.43767	1.196	50.3049	1.70523e-05	0.000280239	-0.509542	1.196	7.35448	0.0197298	0.0359377
ENSG00000132003.9	ZSWIM4	0.927472	4.11697	44.4461	3.03467e-05	0.000573911	0.0427159	4.11697	0.0939824	0.764727	0.818244	0.970188	4.11697	49.4896	1.8413e-05	0.000211406
ENSG00000153363.12	LINC00467	0.9263	1.70889	30.1868	0.000168126	0.00194119	0.0934819	1.70889	0.295597	0.597177	0.673876	1.01978	1.70889	38.1958	6.03538e-05	0.000464855
ENSG00000173846.12	PLK3	0.925472	4.21722	79.0615	1.88811e-06	8.38911e-05	-0.480674	4.21722	21.4626	0.000668458	0.00377857	0.444798	4.21722	19.0787	0.00104298	0.00347818
ENSG00000238295.1	snoU13	0.925259	-0.132845	8.36157	0.0142457	0.0462134	-0.470717	-0.132845	2.12718	0.171827	0.249779	0.454543	-0.132845	2.38131	0.150212	0.202161
ENSG00000121653.11	MAPK8IP1	0.923429	0.187456	14.9975	0.00245332	0.0129174	-1.41875	0.187456	38.0966	6.10588e-05	0.000681928	-0.49532	0.187456	5.64328	0.0361479	0.0596129
ENSG00000245067.6	IGFBP7	0.922618	1.75081	11.5699	0.00566826	0.0235978	-0.884894	1.75081	10.7941	0.00698451	0.0205337	0.037724	1.75081	0.0219932	0.884708	0.907798
ENSG00000224982.3	TMEM233	0.922422	1.0772	20.7586	0.000759533	0.00556196	0.414356	1.0772	3.87566	0.0739044	0.126975	1.33678	1.0772	44.222	3.10609e-05	0.000295882
ENSG00000080709.14	KCNN2	0.922414	0.802643	14.3838	0.00282441	0.0142879	2.68759	0.802643	79.6326	1.82116e-06	5.44253e-05	3.61	0.802643	154.734	5.83634e-08	4.2875e-06
ENSG00000064652.10	SNX24	0.92055	4.19327	46.9355	2.3584e-05	0.000479392	-0.327163	4.19327	5.95907	0.0321459	0.0659183	0.593387	4.19327	20.2381	0.000836353	0.00295771
ENSG00000166897.14	ELFN2	0.919738	1.87916	28.3219	0.000219776	0.00231568	-0.944963	1.87916	30.4079	0.000163006	0.00139151	-0.0252245	1.87916	0.0242454	0.878998	0.903397
ENSG00000131711.14	MAP1B	0.919597	8.67472	35.877	7.96941e-05	0.00114152	-1.74536	8.67472	124.233	1.85835e-07	9.81366e-06	-0.825762	8.67472	29.0898	0.000196517	0.00104246
ENSG00000071537.13	SEL1L	0.919423	7.26765	68.2799	3.91251e-06	0.000133598	-1.11862	7.26765	100.404	5.60967e-07	2.27333e-05	-0.199199	7.26765	3.27156	0.0970417	0.138688
ENSG00000164949.7	GEM	0.918334	0.734514	10.4206	0.00774579	0.0297916	-0.896141	0.734514	10.1294	0.00840835	0.0234669	0.0221932	0.734514	0.00721261	0.933799	0.946894
ENSG00000178623.11	GPR35	0.91813	-0.108645	10.1088	0.00845774	0.0317762	1.32377	-0.108645	16.0998	0.0019215	0.0080033	2.2419	-0.108645	52.9953	1.33308e-05	0.00017435
ENSG00000138759.17	FRAS1	0.917552	3.52492	28.3376	0.000219269	0.00231543	-0.371486	3.52492	4.65469	0.0532089	0.0979379	0.546066	3.52492	10.5622	0.0074461	0.0160979
ENSG00000233122.2	CTAGE7P	0.916914	1.52593	12.1813	0.00483464	0.0209939	-0.902108	1.52593	12.0042	0.00506026	0.0161597	0.0148061	1.52593	0.00365795	0.952825	0.961744
ENSG00000152503.9	TRIM36	0.916301	0.0890873	13.7284	0.00329641	0.0159954	0.349497	0.0890873	1.79402	0.206649	0.289256	1.2658	0.0890873	27.1587	0.000261487	0.00127151
ENSG00000135114.12	OASL	0.916036	5.07668	23.5951	0.000461714	0.00391607	7.7232	5.07668	644.274	2.362e-11	1.11674e-08	8.63923	5.07668	795.391	7.2718e-12	4.9661e-09
ENSG00000232230.1	TPM4P1	0.915693	0.741461	9.65181	0.00964661	0.035049	-0.996757	0.741461	11.7536	0.00540114	0.0169613	-0.0810635	0.741461	0.0903834	0.769128	0.810304
ENSG00000175048.16	ZDHHC14	0.915088	5.15914	15.9421	0.00198856	0.0111035	1.08137	5.15914	21.6031	0.000651856	0.00371762	1.99646	5.15914	71.449	3.12716e-06	6.93009e-05
ENSG00000241170.2	RP11	0.915028	2.46983	9.03021	0.0115983	0.0398474	1.28944	2.46983	15.8991	0.00200733	0.00826002	2.20447	2.46983	47.696	2.18833e-05	0.000237078
ENSG00000074527.11	NTN4	0.914699	7.51789	58.9727	7.99334e-06	0.000223806	-1.88673	7.51789	239.493	5.56832e-09	6.62414e-07	-0.972035	7.51789	66.8784	4.33258e-06	8.51689e-05
ENSG00000197951.8	ZNF71	0.914064	2.90087	29.3206	0.000190102	0.00210149	-0.413275	2.90087	5.99478	0.0317276	0.065242	0.500789	2.90087	9.37574	0.010461	0.021328
ENSG00000104219.12	ZDHHC2	0.913915	6.44536	75.0782	2.44483e-06	9.92208e-05	-0.644779	6.44536	37.6682	6.42179e-05	0.000706511	0.269136	6.44536	6.6532	0.0250686	0.0439309
ENSG00000141510.16	TP53	0.913455	5.10959	75.5332	2.37228e-06	9.78579e-05	-1.64634	5.10959	240.927	5.39051e-09	6.45426e-07	-0.732889	5.10959	50.7692	1.63304e-05	0.000196202
ENSG00000165091.15	TMC1	0.913323	0.824768	20.6933	0.000768699	0.0056046	0.542181	0.824768	6.62075	0.025355	0.0547833	1.4555	0.824768	52.5554	1.38683e-05	0.000178449
ENSG00000158286.12	RNF207	0.913287	0.972879	19.6407	0.00093611	0.0064842	0.0977577	0.972879	0.214236	0.652219	0.722689	1.01104	0.972879	25.3819	0.000344701	0.00153934
ENSG00000276649.1	RP5	0.913195	0.485431	22.5617	0.000550707	0.00443332	0.339858	0.485431	2.86508	0.117769	0.184342	1.25305	0.485431	43.7686	3.25668e-05	0.000304512
ENSG00000120063.9	GNA13	0.912881	6.02392	63.3385	5.6533e-06	0.000173747	-0.626139	6.02392	30.0421	0.00017158	0.00144579	0.286742	6.02392	6.40155	0.0273951	0.0474041
ENSG00000104369.4	JPH1	0.912869	-0.00873653	1.85128	0.20005	0.329496	-1.01887	-0.00873653	2.39372	0.149247	0.223049	-0.105999	-0.00873653	0.0312811	0.862732	0.890601
ENSG00000214870.8	AC004540.5	0.91281	1.35657	8.14139	0.0152709	0.0485232	0.275614	1.35657	0.700591	0.419866	0.510242	1.18842	1.35657	14.1868	0.00295738	0.00771304
ENSG00000180448.10	HMHA1	0.912696	1.83752	22.9683	0.000513476	0.00421549	-0.273357	1.83752	2.03105	0.181038	0.260204	0.639339	1.83752	12.1558	0.00486637	0.0114249
ENSG00000204434.5	POTEKP	0.912424	2.24507	16.9866	0.00159056	0.00949442	-1.38061	2.24507	39.9474	4.93508e-05	0.000590265	-0.46819	2.24507	5.16045	0.0434928	0.0695726
ENSG00000224388.1	BACE2	0.91168	0.0820383	9.13981	0.0112223	0.0389916	1.50601	0.0820383	18.9389	0.00107178	0.00527281	2.41769	0.0820383	54.9901	1.11808e-05	0.000155993
ENSG00000112715.20	VEGFA	0.911117	5.82807	57.5193	9.01412e-06	0.000243379	-0.226392	5.82807	3.59273	0.0837827	0.140481	0.684726	5.82807	32.9689	0.00011528	0.000722029
ENSG00000078401.6	EDN1	0.91074	9.26776	35.6708	8.17436e-05	0.00116088	-1.3405	9.26776	75.9061	2.31472e-06	6.55902e-05	-0.429759	9.26776	8.05313	0.0157063	0.0298197
ENSG00000213648.10	SULT1A4	0.909931	1.50568	20.9314	0.000735897	0.00543546	0.0213434	1.50568	0.0111032	0.917921	0.939267	0.931274	1.50568	23.1568	0.000497221	0.00200926
ENSG00000197461.13	PDGFA	0.909259	5.96294	46.7149	2.41059e-05	0.000486634	-0.444559	5.96294	11.2849	0.00611444	0.0185893	0.4647	5.96294	12.453	0.00451124	0.010743
ENSG00000234213.1	FHP1	0.908541	1.56762	21.4058	0.000675306	0.00510638	-0.874923	1.56762	20.1902	0.000843881	0.00444503	0.0336188	1.56762	0.0335938	0.857808	0.88656
ENSG00000004799.7	PDK4	0.908216	1.05983	6.66623	0.0249547	0.069877	0.394724	1.05983	1.1678	0.302289	0.392363	1.30294	1.05983	13.9596	0.00311994	0.00805835
ENSG00000063127.15	SLC6A16	0.906734	2.14925	13.7627	0.00326944	0.015894	0.170238	2.14925	0.468334	0.507492	0.592519	1.07697	2.14925	19.9764	0.000878421	0.00305377
ENSG00000165698.15	C9orf9	0.906704	-0.0621731	9.90367	0.00896852	0.033227	-1.66023	-0.0621731	37.0985	6.87215e-05	0.000742494	-0.753525	-0.0621731	9.49071	0.0101123	0.0207202
ENSG00000145779.7	TNFAIP8	0.906681	3.52519	28.3304	0.000219501	0.00231543	-0.0043593	3.52519	0.000649177	0.980116	0.985567	0.902322	3.52519	28.8453	0.000203594	0.00106783
ENSG00000119669.4	IRF2BPL	0.90639	3.43105	33.4956	0.000107629	0.00141999	-0.712724	3.43105	20.8633	0.000745105	0.00409386	0.193665	3.43105	1.64156	0.225678	0.287659
ENSG00000214279.12	SCART1	0.906319	2.1335	11.8265	0.0052992	0.0224536	0.880057	2.1335	10.1757	0.00829858	0.0232586	1.78638	2.1335	43.8653	3.22384e-05	0.000302565
ENSG00000145014.17	TMEM44	0.905621	5.65939	36.0949	7.75938e-05	0.00112128	0.297697	5.65939	3.92243	0.0724118	0.124867	1.20332	5.65939	63.2424	5.69532e-06	0.00010176
ENSG00000271699.5	SNX29P2	0.905539	-0.402542	6.08872	0.0306581	0.0816442	1.01421	-0.402542	6.02969	0.031325	0.0646159	1.91975	-0.402542	25.4211	0.000342555	0.00153273
ENSG00000224012.3	RP11	0.905468	3.12404	18.8462	0.00109137	0.00725102	-1.94169	3.12404	88.0564	1.09646e-06	3.73019e-05	-1.03623	3.12404	28.0767	0.000227873	0.00115243
ENSG00000135919.12	SERPINE2	0.905108	2.69204	37.7018	6.39629e-05	0.000975527	-0.296812	2.69204	4.03515	0.0689632	0.120201	0.608296	2.69204	18.0855	0.00126927	0.00402755
ENSG00000160746.12	ANO10	0.905051	5.93799	30.2814	0.000165912	0.00192406	-0.0988843	5.93799	0.365745	0.557234	0.638308	0.806167	5.93799	24.2522	0.000413926	0.00175732
ENSG00000221886.3	ZBED8	0.903078	0.145966	15.9343	0.00199196	0.0111168	0.0879468	0.145966	0.140867	0.714342	0.775996	0.991025	0.145966	20.6598	0.00077346	0.00278388
ENSG00000267337.1	LINC01478	0.90302	-0.176287	4.48623	0.0570158	0.129872	0.506644	-0.176287	1.22632	0.291047	0.380482	1.40966	-0.176287	11.0944	0.00643603	0.0142861
ENSG00000243414.5	TICAM2	0.901872	2.04469	44.4175	3.04367e-05	0.000574435	-0.370619	2.04469	7.45179	0.0191013	0.0439109	0.531253	2.04469	16.6831	0.00169563	0.0050284
ENSG00000238498.1	SNORD13P1	0.901411	1.61962	19.2988	0.000999507	0.00682842	-0.432639	1.61962	4.42141	0.0585681	0.105783	0.468772	1.61962	5.74686	0.0347725	0.0577631
ENSG00000097096.8	SYDE2	0.899319	2.14732	35.6414	8.20415e-05	0.00116366	-1.07903	2.14732	52.3942	1.40716e-05	0.00024461	-0.179711	2.14732	1.6169	0.228971	0.291114
ENSG00000119771.14	KLHL29	0.899214	5.99038	21.7845	0.000631143	0.0048632	0.963261	5.99038	24.6605	0.000387169	0.00257262	1.86248	5.99038	88.931	1.04281e-06	3.33633e-05
ENSG00000158528.11	PPP1R9A	0.897331	2.4667	22.9468	0.000515366	0.00422912	0.316216	2.4667	2.74587	0.124872	0.193116	1.21355	2.4667	42.4979	3.72686e-05	0.000333105
ENSG00000136010.13	ALDH1L2	0.895086	5.78822	57.3573	9.13706e-06	0.000245238	-0.79898	5.78822	45.9	2.61559e-05	0.000376788	0.0961058	5.78822	0.68025	0.426501	0.495354
ENSG00000239704.10	CDRT4	0.894588	4.04416	10.1753	0.00829954	0.0313457	0.616595	4.04416	4.70564	0.0521187	0.0964296	1.51118	4.04416	28.3876	0.000217661	0.00111858
ENSG00000262580.5	RP11	0.894569	0.1635	12.0819	0.0049598	0.0214278	0.549771	0.1635	4.03145	0.069073	0.120325	1.44434	0.1635	31.7139	0.000136247	0.000808491
ENSG00000225558.1	UBE2D3P2	0.893189	1.37204	20.413	0.000809563	0.00583107	-0.310536	1.37204	2.43322	0.146231	0.219302	0.582653	1.37204	9.51569	0.0100384	0.0205952
ENSG00000128602.9	SMO	0.893052	0.449031	8.34662	0.0143127	0.0463425	-1.99071	0.449031	46.5019	2.4623e-05	0.000363525	-1.09765	0.449031	17.1342	0.00154225	0.00467646
ENSG00000161542.16	PRPSAP1	0.891731	4.95996	89.1077	1.03235e-06	5.5154e-05	-0.278394	4.95996	8.75418	0.0126135	0.0319787	0.613336	4.95996	43.1707	3.46865e-05	0.000318994
ENSG00000146938.14	NLGN4X	0.891517	0.237863	10.3977	0.00779564	0.0299118	0.0287624	0.237863	0.0101948	0.921337	0.941715	0.920279	0.237863	11.9835	0.00508743	0.0118324
ENSG00000082458.11	DLG3	0.891347	2.9451	36.4035	7.47288e-05	0.00109186	-0.804335	2.9451	29.9317	0.000174273	0.00146064	0.0870128	2.9451	0.378085	0.550762	0.61448
ENSG00000228768.1	AC003101.1	0.891146	1.33065	15.0612	0.00241818	0.0127945	1.33418	1.33065	28.4048	0.000217113	0.00171083	2.22532	1.33065	84.1612	1.3786e-06	3.95766e-05
ENSG00000167693.16	NXN	0.890918	4.3824	23.6731	0.000455717	0.00388128	0.335044	4.3824	3.31811	0.0949675	0.155322	1.22596	4.3824	44.6748	2.96379e-05	0.000287326
ENSG00000270099.1	RP11	0.890742	0.893546	14.0979	0.00301973	0.0150083	0.550424	0.893546	4.90435	0.0481171	0.0904691	1.44117	0.893546	36.8341	7.09377e-05	0.000517365
ENSG00000235751.3	MAGI2	0.890393	4.37492	13.2507	0.00369969	0.0173839	0.393101	4.37492	2.55483	0.137414	0.208558	1.28349	4.37492	27.3349	0.000254605	0.00124953
ENSG00000188001.9	TPRG1	0.889171	2.5005	17.2113	0.0015177	0.00919773	0.550199	2.5005	6.25329	0.0288868	0.0607347	1.43937	2.5005	44.609	2.98397e-05	0.000288222
ENSG00000145335.15	SNCA	0.888622	6.55256	35.0627	8.81608e-05	0.00122502	-0.507751	6.55256	11.5593	0.00568417	0.0175679	0.380871	6.55256	6.55851	0.0259152	0.0452339
ENSG00000265218.1	RP11	0.888584	-0.315971	9.80669	0.00922271	0.0338963	0.635859	-0.315971	4.26557	0.0625156	0.111493	1.52444	-0.315971	28.8212	0.000204306	0.00107053
ENSG00000205740.2	RP11	0.888554	-0.26418	5.76923	0.0344838	0.0890667	0.486281	-0.26418	1.50177	0.245229	0.331557	1.37483	-0.26418	14.0914	0.00302438	0.0078478
ENSG00000167994.11	RAB3IL1	0.887711	0.478068	12.5177	0.00443806	0.0197522	-0.431933	0.478068	2.93003	0.114112	0.179592	0.455779	0.478068	3.74207	0.07838	0.115159
ENSG00000143869.6	GDF7	0.887496	2.53179	34.5407	9.41452e-05	0.00128019	-0.649034	2.53179	18.5914	0.00114747	0.00552865	0.238462	2.53179	2.71721	0.126659	0.174784
ENSG00000147202.17	DIAPH2	0.886923	7.33448	16.053	0.00194111	0.0109123	0.640105	7.33448	8.39876	0.0140807	0.0347849	1.52703	7.33448	46.2459	2.52616e-05	0.000260506
ENSG00000104447.11	TRPS1	0.886856	5.94279	18.9068	0.00107851	0.00718705	-0.775392	5.94279	14.5183	0.00273774	0.0103684	0.111464	5.94279	0.306547	0.590551	0.650955
ENSG00000267497.1	NFE2L3P1	0.886162	1.00181	12.5072	0.00444985	0.0197922	-0.726095	1.00181	8.48626	0.0137015	0.0340639	0.160067	1.00181	0.468428	0.50745	0.573549
ENSG00000119922.8	IFIT2	0.886097	6.09278	10.6554	0.00725634	0.0283774	7.63434	6.09278	360.331	5.94454e-10	1.19143e-07	8.52044	6.09278	430.524	2.22324e-10	6.11855e-08
ENSG00000137177.18	KIF13A	0.886058	6.31669	42.0246	3.92212e-05	0.000684848	-0.00219012	6.31669	0.000259859	0.987419	0.991127	0.883868	6.31669	41.9902	3.93678e-05	0.000344683
ENSG00000013392.7	RWDD2A	0.885721	2.5152	23.4203	0.000475507	0.00398902	-0.82118	2.5152	20.3661	0.000816654	0.00434569	0.064541	2.5152	0.137209	0.717894	0.765424
ENSG00000166578.9	IQCD	0.884501	-0.296507	7.92632	0.0163581	0.0510023	-0.988601	-0.296507	10.388	0.00781684	0.0222473	-0.1041	-0.296507	0.141585	0.713652	0.761474
ENSG00000100417.11	PMM1	0.884213	2.39428	32.4015	0.00012425	0.00156814	-0.172442	2.39428	1.21835	0.292544	0.381919	0.711771	2.39428	22.2039	0.000586136	0.00227772
ENSG00000231064.5	RP11	0.884186	-0.304504	7.36432	0.0196651	0.0582591	0.250761	-0.304504	0.531802	0.480634	0.567775	1.13495	-0.304504	12.871	0.00406237	0.00988206
ENSG00000272917.1	RP11	0.883549	0.563199	15.0133	0.00244455	0.0128966	0.207148	0.563199	0.771207	0.398059	0.488899	1.0907	0.563199	23.9534	0.000434894	0.00182197
ENSG00000149269.9	PAK1	0.882936	1.86058	18.1162	0.00126145	0.0080502	-0.228947	1.86058	1.20074	0.295887	0.385628	0.653988	1.86058	10.6661	0.00723494	0.0157243
ENSG00000168056.14	LTBP3	0.879823	4.51213	61.9381	6.30321e-06	0.0001896	-0.79375	4.51213	50.7134	1.64152e-05	0.000271462	0.0860739	4.51213	0.62156	0.446628	0.515355
ENSG00000174808.11	BTC	0.878742	0.066952	10.1354	0.00839399	0.0315933	2.50793	0.066952	51.5387	1.52114e-05	0.000257561	3.38667	0.066952	105.228	4.40517e-07	1.85027e-05
ENSG00000236105.1	PRELID3BP10	0.878424	1.16253	11.968	0.00510782	0.0218929	-0.553198	1.16253	4.74807	0.0512314	0.0950932	0.325226	1.16253	1.84611	0.200634	0.259997
ENSG00000125730.16	C3	0.877377	0.998547	14.4015	0.00281284	0.0142528	-0.311724	0.998547	1.79037	0.20708	0.289598	0.565653	0.998547	6.58925	0.0256366	0.0448112
ENSG00000227252.1	AC105760.2	0.87731	1.30405	12.2377	0.00476538	0.0207728	0.647091	1.30405	6.06758	0.0308949	0.0639362	1.5244	1.30405	36.332	7.53813e-05	0.000537077
ENSG00000117020.16	AKT3	0.877188	7.58375	18.0131	0.00128793	0.00817164	0.113005	7.58375	0.303008	0.592675	0.670039	0.990193	7.58375	22.8879	0.000520591	0.00208459
ENSG00000277476.1	RP11	0.876995	0.941489	6.58597	0.0256662	0.0712095	-0.437639	0.941489	1.63146	0.22702	0.31204	0.439356	0.941489	1.84508	0.200751	0.26013
ENSG00000215895.4	RP11	0.876471	5.02552	58.4496	8.34426e-06	0.000229299	-0.642828	5.02552	31.6549	0.000137338	0.00122847	0.233644	5.02552	4.29961	0.0616263	0.0938959
ENSG00000166831.8	RBPMS2	0.876054	0.326275	12.8405	0.00409324	0.0186866	0.638817	0.326275	6.04022	0.0312048	0.0644271	1.51487	0.326275	38.146	6.07063e-05	0.000466013
ENSG00000266076.1	CTD	0.875743	1.66213	35.8663	7.97991e-05	0.00114152	0.0162704	1.66213	0.0119928	0.914709	0.936914	0.892013	1.66213	39.1883	5.38013e-05	0.000430473
ENSG00000174628.16	IQCK	0.874665	4.06464	19.3884	0.000982415	0.00673912	-0.182844	4.06464	0.8488	0.376066	0.467553	0.691821	4.06464	12.5058	0.00445146	0.0106239
ENSG00000226091.7	LINC00937	0.874569	-0.191316	8.91795	0.011999	0.040836	-0.792485	-0.191316	7.50833	0.0187472	0.0432856	0.082084	-0.191316	0.0972876	0.760766	0.802688
ENSG00000144746.6	ARL6IP5	0.873288	5.86583	44.1831	3.11866e-05	0.000580706	-1.68147	5.86583	159.234	5.01094e-08	3.72568e-06	-0.80818	5.86583	38.7396	5.66545e-05	0.000443227
ENSG00000163596.16	ICA1L	0.872464	3.21187	37.6934	6.40267e-05	0.000975692	-0.511351	3.21187	13.0046	0.00393015	0.0134324	0.361113	3.21187	6.87678	0.0231975	0.0411485
ENSG00000274023.1	RP11	0.872103	5.29947	18.1895	0.00124305	0.00795577	-0.161883	5.29947	0.632283	0.442836	0.532332	0.710219	5.29947	12.2552	0.00474412	0.0111922
ENSG00000112576.12	CCND3	0.87201	5.74254	31.9503	0.000131975	0.00163981	1.05207	5.74254	45.5465	2.71085e-05	0.000386128	1.92408	5.74254	147.156	7.61817e-08	5.22199e-06
ENSG00000128590.4	DNAJB9	0.871977	4.35642	54.9304	1.12389e-05	0.000281186	-0.290917	4.35642	6.14431	0.0300456	0.0625436	0.58106	4.35642	25.1915	0.000355354	0.00157282
ENSG00000126821.7	SGPP1	0.871481	4.05372	70.0087	3.45858e-06	0.000123821	-0.45319	4.05372	19.038	0.00105128	0.00519693	0.418291	4.05372	16.8624	0.00163261	0.00488301
ENSG00000130707.17	ASS1	0.871248	1.60986	17.0203	0.00157937	0.00946132	-0.347894	1.60986	2.68985	0.128395	0.197503	0.523354	1.60986	6.70582	0.0246125	0.0432219
ENSG00000255524.7	NPIPB8	0.870966	1.50422	15.1337	0.00237897	0.0126451	0.808836	1.50422	11.7587	0.00539394	0.0169572	1.6798	1.50422	54.227	1.19512e-05	0.000163017
ENSG00000197847.12	SLC22A20	0.870449	0.201852	6.15509	0.0299285	0.0801411	1.17507	0.201852	9.10723	0.0113325	0.0294969	2.04552	0.201852	30.8451	0.00015341	0.000876039
ENSG00000167996.15	FTH1	0.868816	6.61066	20.2965	0.000827289	0.00592863	-1.31612	6.61066	45.8717	2.62308e-05	0.000377572	-0.4473	6.61066	5.48989	0.038307	0.0625524
ENSG00000146232.14	NFKBIE	0.868632	2.46125	29.3908	0.0001882	0.00208924	-0.650692	2.46125	16.6105	0.00172196	0.00739451	0.217939	2.46125	2.01967	0.18217	0.238924
ENSG00000249476.1	CTD	0.868608	1.93001	10.0331	0.00864202	0.0323554	0.616038	1.93001	4.6946	0.0523526	0.0967458	1.48465	1.93001	28.8635	0.000203055	0.0010667
ENSG00000251598.1	RP11	0.868524	-0.400749	6.12696	0.0302352	0.0807629	1.31314	-0.400749	10.5426	0.00748673	0.0215632	2.18166	-0.400749	33.9225	0.000101863	0.000664902
ENSG00000129295.8	LRRC6	0.868222	0.575113	9.9043	0.00896691	0.033227	0.0653179	0.575113	0.0532254	0.82165	0.862829	0.93354	0.575113	12.2207	0.00478611	0.0112723
ENSG00000145012.12	LPP	0.868065	8.686	17.7197	0.0013669	0.00851495	-0.101137	8.686	0.243974	0.630774	0.704229	0.766928	8.686	13.8852	0.00317549	0.00816978
ENSG00000073146.15	MOV10L1	0.86667	6.0441	21.5386	0.000659412	0.00501191	0.193453	6.0441	1.08252	0.319798	0.410781	1.06012	6.0441	32.1191	0.00012902	0.000777707
ENSG00000270788.1	PDLIM1P1	0.866578	0.0672971	9.05228	0.0115214	0.0396867	-0.582905	0.0672971	4.10249	0.0669982	0.117465	0.283673	0.0672971	1.14843	0.306144	0.373346
ENSG00000198951.11	NAGA	0.866169	2.63791	25.9752	0.000313846	0.00297617	-1.46246	2.63791	75.7384	2.3404e-06	6.60748e-05	-0.596287	2.63791	13.9558	0.00312278	0.00806457
ENSG00000152409.8	JMY	0.865115	5.23487	71.0008	3.22612e-06	0.00011945	-0.453742	5.23487	19.6943	0.000926613	0.00472767	0.411373	5.23487	16.4828	0.00176946	0.0051921
ENSG00000200608.1	SNORD114	0.863618	1.3201	11.3633	0.00598772	0.0245078	-0.37629	1.3201	2.14025	0.170622	0.248408	0.487328	1.3201	3.99142	0.0702766	0.104849
ENSG00000207027.1	SNORA67	0.862676	-0.141604	8.0258	0.0158442	0.0497786	-1.09462	-0.141604	13.7044	0.00331533	0.0118632	-0.231942	-0.141604	0.74775	0.405101	0.474578
ENSG00000169047.5	IRS1	0.862607	0.590991	14.5422	0.00272263	0.0139258	0.446178	0.590991	3.55853	0.085084	0.142249	1.30878	0.590991	33.9897	0.000100989	0.000661034
ENSG00000158270.11	COLEC12	0.861583	3.74479	27.0038	0.000267722	0.0026569	0.321763	3.74479	3.69951	0.0798751	0.135133	1.18335	3.74479	51.063	1.5892e-05	0.000192785
ENSG00000162636.15	FAM102B	0.860869	3.05742	31.2331	0.000145448	0.00176436	-1.5526	3.05742	103.326	4.83971e-07	2.02706e-05	-0.691728	3.05742	22.5913	0.000547894	0.00216748
ENSG00000227051.5	C14orf132	0.859997	1.28407	13.6333	0.00337239	0.0162656	-1.05763	1.28407	21.2736	0.000691576	0.00387362	-0.197635	1.28407	0.844157	0.377329	0.446375
ENSG00000111424.10	VDR	0.859924	0.102271	8.21342	0.0149261	0.0477295	0.188214	0.102271	0.363404	0.558478	0.639534	1.04814	0.102271	12.9589	0.00397481	0.00972424
ENSG00000141858.11	SAMD1	0.85988	1.8147	9.11187	0.0113168	0.0392159	-1.33341	1.8147	22.6861	0.000538986	0.00324465	-0.473533	1.8147	3.24306	0.0983393	0.140249
ENSG00000152684.10	PELO	0.859812	3.14453	26.9251	0.000270954	0.00267601	-0.0580308	3.14453	0.121507	0.733788	0.792777	0.801782	3.14453	24.2871	0.000411558	0.00174936
ENSG00000165322.17	ARHGAP12	0.859722	5.31824	58.6584	8.20204e-06	0.000227425	-0.0580244	5.31824	0.269295	0.613777	0.688324	0.801698	5.31824	51.5895	1.51407e-05	0.000187369
ENSG00000257815.5	LINC01481	0.859657	2.34801	8.88645	0.0121144	0.0411451	0.998457	2.34801	10.9202	0.00674765	0.0200225	1.85811	2.34801	39.1431	5.40811e-05	0.000431689
ENSG00000161298.16	ZNF382	0.858534	1.1046	20.2281	0.000837926	0.00598384	-0.28347	1.1046	2.16977	0.167939	0.245259	0.575064	1.1046	9.93415	0.00889036	0.0186368
ENSG00000206538.7	VGLL3	0.858443	2.16644	45.2224	2.80182e-05	0.000540971	-0.19045	2.16644	2.19763	0.165457	0.242479	0.667993	2.16644	29.101	0.0001962	0.00104198
ENSG00000267474.1	CTC	0.857728	-0.14004	4.4064	0.058935	0.132875	1.36189	-0.14004	8.50392	0.0136264	0.0339394	2.21962	-0.14004	25.7327	0.000326048	0.00147824
ENSG00000100439.10	ABHD4	0.85719	2.68034	52.7801	1.35907e-05	0.000321692	-0.174704	2.68034	2.17425	0.167537	0.244826	0.682486	2.68034	35.1823	8.68531e-05	0.000592038
ENSG00000103335.19	PIEZO1	0.856583	6.96192	59.8389	7.44976e-06	0.000214862	-0.525179	6.96192	22.6888	0.000538742	0.00324465	0.331403	6.96192	9.10285	0.0113475	0.0227753
ENSG00000146966.12	DENND2A	0.8559	0.471291	11.6525	0.0055463	0.0232533	0.0618599	0.471291	0.0577098	0.814438	0.857257	0.91776	0.471291	14.3411	0.00285264	0.00748964
ENSG00000072163.18	LIMS2	0.85587	4.41284	38.4486	5.85993e-05	0.000918023	-0.14953	4.41284	1.17761	0.300362	0.390356	0.70634	4.41284	26.8293	0.00027495	0.00131376
ENSG00000233611.3	AC079135.1	0.854956	2.047	11.9886	0.00508073	0.0218173	0.8117	2.047	9.90803	0.00895729	0.0246549	1.66666	2.047	43.8391	3.2327e-05	0.000302885
ENSG00000198691.11	ABCA4	0.854916	1.42265	29.3951	0.000188083	0.00208924	-0.513535	1.42265	10.6124	0.00734332	0.0212832	0.34138	1.42265	5.21293	0.0426124	0.06836
ENSG00000137216.18	TMEM63B	0.854098	4.07637	67.5572	4.12282e-06	0.000138471	-0.397802	4.07637	14.7277	0.00260892	0.0100262	0.456296	4.07637	20.0897	0.00085992	0.00300988
ENSG00000122335.13	SERAC1	0.853652	2.6793	40.4118	4.6842e-05	0.000784486	-0.334119	2.6793	6.175	0.0297137	0.0620137	0.519533	2.6793	15.9029	0.00200567	0.00572573
ENSG00000058085.14	LAMC2	0.853483	2.33768	41.8997	3.97567e-05	0.000691579	-0.87389	2.33768	44.5784	2.99341e-05	0.000414381	-0.0204074	2.33768	0.0266196	0.873266	0.898808
ENSG00000248932.5	RP11	0.853383	2.59625	45.8484	2.62926e-05	0.000515754	-0.569788	2.59625	20.5494	0.000789366	0.00424701	0.283595	2.59625	5.47498	0.0385251	0.0628611
ENSG00000173281.4	PPP1R3B	0.853305	5.87926	55.2917	1.08925e-05	0.000274381	-1.24564	5.87926	116.621	2.58513e-07	1.25771e-05	-0.392338	5.87926	12.0133	0.00504842	0.0117565
ENSG00000275708.1	MIR3648	0.852787	0.827208	6.95699	0.0225673	0.0644744	0.631684	0.827208	3.44681	0.0895106	0.148185	1.48447	0.827208	20.8162	0.00075155	0.00272256
ENSG00000274845.1	uc_338	0.852142	0.0713522	11.9074	0.00518885	0.0221578	-0.0722849	0.0713522	0.0815399	0.780367	0.830829	0.779857	0.0713522	10.9872	0.00662582	0.0146333
ENSG00000130338.12	TULP4	0.850999	6.45804	24.1419	0.000421523	0.00368888	-0.259602	6.45804	2.27203	0.159054	0.234963	0.591398	6.45804	11.8001	0.00533581	0.0123014
ENSG00000169902.13	TPST1	0.850966	4.38988	18.2636	0.00122473	0.00787849	-0.0538042	4.38988	0.0731381	0.791678	0.839433	0.797162	4.38988	16.3454	0.00182231	0.00531587
ENSG00000110090.12	CPT1A	0.85093	5.63964	86.147	1.22529e-06	6.1561e-05	-0.948444	5.63964	107.01	4.03918e-07	1.7733e-05	-0.0975141	5.63964	1.16564	0.302715	0.369808
ENSG00000039560.13	RAI14	0.850513	8.82723	38.4402	5.86567e-05	0.000918141	-0.586906	8.82723	18.4404	0.00118233	0.00565233	0.263607	8.82723	3.74406	0.0783107	0.115067
ENSG00000240770.5	C21orf91	0.850108	1.43605	15.972	0.00197566	0.0110693	-0.371371	1.43605	3.02325	0.109105	0.173296	0.478738	1.43605	5.5618	0.037276	0.0611451
ENSG00000119139.16	TJP2	0.849307	7.6681	60.3512	7.14875e-06	0.000208717	-0.168331	7.6681	2.40142	0.148654	0.222251	0.680975	7.6681	39.0573	5.46164e-05	0.000434083
ENSG00000158023.9	WDR66	0.849085	2.88635	27.0754	0.000264819	0.00264518	-0.201932	2.88635	1.5227	0.24216	0.328251	0.647153	2.88635	16.5107	0.00175898	0.00516463
ENSG00000272589.1	ZSWIM8	0.849	0.570888	19.8993	0.000891302	0.00626562	0.0335217	0.570888	0.0295656	0.866508	0.89908	0.882522	0.570888	23.0004	0.000510664	0.00205324
ENSG00000108352.11	RAPGEFL1	0.848894	1.33222	11.0853	0.00645195	0.0259415	0.22846	1.33222	0.762644	0.400608	0.491372	1.07735	1.33222	18.4451	0.00118123	0.00381956
ENSG00000256185.1	RP11	0.848795	1.78584	19.3167	0.00099605	0.00681433	-1.50157	1.78584	63.1208	5.74897e-06	0.000127105	-0.652772	1.78584	13.5713	0.00342297	0.00864368
ENSG00000237298.8	TTN	0.848422	3.97193	24.1678	0.000419724	0.00367837	0.40726	3.97193	5.47082	0.0385861	0.0759246	1.25568	3.97193	52.6611	1.37368e-05	0.000177305
ENSG00000083799.17	CYLD	0.847888	5.19955	61.1968	6.68263e-06	0.000199387	-0.253218	5.19955	5.50299	0.0381166	0.0752256	0.594669	5.19955	30.7095	0.000156315	0.000887483
ENSG00000135931.17	ARMC9	0.847713	5.61069	44.1145	3.14105e-05	0.000583152	-0.391313	5.61069	9.48443	0.010131	0.0270653	0.4564	5.61069	13.0517	0.00388473	0.0095482
ENSG00000167468.16	GPX4	0.84742	6.98797	28.3059	0.000220293	0.00231584	-1.32736	6.98797	68.2579	3.91872e-06	9.5832e-05	-0.479943	6.98797	9.22969	0.0109248	0.0220734
ENSG00000156787.16	TBC1D31	0.847346	3.48534	39.8106	5.01199e-05	0.000822208	-0.27362	3.48534	4.15195	0.0655984	0.115538	0.573726	3.48534	19.0893	0.00104085	0.00347335
ENSG00000182109.7	RP11	0.847324	0.783897	8.03588	0.0157931	0.049703	0.850241	0.783897	7.11071	0.0214156	0.0480847	1.69756	0.783897	30.8881	0.000152503	0.000872479
ENSG00000184304.14	PRKD1	0.847318	4.61789	16.6669	0.00170147	0.00994088	0.0133783	4.61789	0.00416424	0.94967	0.962726	0.860697	4.61789	17.4405	0.00144741	0.00445703
ENSG00000092929.11	UNC13D	0.847148	2.8492	31.8261	0.0001342	0.00166409	-0.797689	2.8492	28.5246	0.000213335	0.00168755	0.0494595	2.8492	0.118245	0.737234	0.782425
ENSG00000110911.14	SLC11A2	0.846813	4.67516	52.9109	1.3432e-05	0.000319577	-0.170579	4.67516	2.15835	0.16897	0.24651	0.676234	4.67516	34.5038	9.45859e-05	0.000630538
ENSG00000275595.1	MIR22	0.84649	1.63683	24.6024	0.000390849	0.00349508	-0.179779	1.63683	1.0899	0.318226	0.409246	0.666711	1.63683	16.376	0.00181039	0.0052928
ENSG00000162729.13	IGSF8	0.845791	1.07327	9.70473	0.00949922	0.0346295	-0.533914	1.07327	3.87019	0.0740813	0.127175	0.311877	1.07327	1.48196	0.248181	0.311603
ENSG00000038382.17	TRIO	0.844913	9.13139	21.1601	0.000705924	0.00527198	0.0512701	9.13139	0.0789855	0.783736	0.833505	0.896183	9.13139	23.7744	0.00044806	0.00186034
ENSG00000120658.12	ENOX1	0.844762	2.51365	17.7442	0.00136009	0.008494	-1.1025	2.51365	30.8052	0.000154259	0.00133602	-0.257734	2.51365	1.84479	0.200785	0.260137
ENSG00000108379.9	WNT3	0.844647	0.557616	17.7058	0.00137078	0.00853339	-0.449292	0.557616	4.98026	0.046687	0.0882683	0.395355	0.557616	4.39304	0.0592637	0.0907686
ENSG00000226555.1	AGKP1	0.844424	0.282187	9.79328	0.00925853	0.0339873	0.48951	0.282187	2.96568	0.112164	0.177253	1.33393	0.282187	24.7978	0.00037863	0.00164465
ENSG00000145362.17	ANK2	0.844316	3.48701	19.6072	0.000942097	0.00651588	-0.0640558	3.48701	0.112125	0.743847	0.801343	0.78026	3.48701	17.2774	0.00149702	0.00457846
ENSG00000114423.18	CBLB	0.844283	6.15242	15.9984	0.00196432	0.0110125	0.328209	6.15242	2.43309	0.146241	0.219302	1.17249	6.15242	30.5476	0.000159865	0.000901453
ENSG00000181585.3	TMIE	0.843993	1.54894	15.8221	0.00204143	0.0113005	-0.616291	1.54894	8.4888	0.0136906	0.0340493	0.227702	1.54894	1.28939	0.279577	0.345776
ENSG00000259072.1	RP11	0.843891	0.727107	7.14711	0.0211532	0.0614244	0.637748	0.727107	3.68056	0.080552	0.136079	1.48164	0.727107	21.8121	0.000628057	0.00239272
ENSG00000259171.1	RP11	0.842952	1.66482	19.6435	0.000935604	0.00648313	-1.39075	1.66482	55.7677	1.04551e-05	0.000194982	-0.547802	1.66482	9.83035	0.00915992	0.0190926
ENSG00000226564.1	FTH1P20	0.842741	1.36816	8.09195	0.015513	0.0491063	-1.51812	1.36816	27.7238	0.000240157	0.00182986	-0.675375	1.36816	6.3288	0.0281152	0.0484456
ENSG00000121297.6	TSHZ3	0.842664	1.81366	12.7183	0.00421992	0.0190713	0.202307	1.81366	0.704078	0.418745	0.509182	1.04497	1.81366	20.1593	0.000848763	0.00298386
ENSG00000186104.10	CYP2R1	0.842594	3.47469	41.5757	4.11854e-05	0.000708676	-0.304941	3.47469	5.4483	0.0389189	0.0764084	0.537653	3.47469	17.7331	0.00136318	0.00424518
ENSG00000233859.2	ADH5P4	0.842522	2.41725	18.895	0.00108101	0.00719596	-1.09943	2.41725	32.8182	0.000117586	0.00109948	-0.256908	2.41725	1.97343	0.186865	0.244404
ENSG00000278390.4	RP11	0.842391	0.737466	18.3106	0.0012133	0.00782525	0.533561	0.737466	6.69071	0.0247424	0.0538191	1.37595	0.737466	48.9226	1.94351e-05	0.000218381
ENSG00000268643.1	AC006486.9	0.84127	4.26746	41.6459	4.08709e-05	0.000706959	-0.564539	4.26746	18.8733	0.0010856	0.00532093	0.276731	4.26746	4.70978	0.0520315	0.0812851
ENSG00000154447.14	SH3RF1	0.840634	6.75487	20.2117	0.000840492	0.00598938	0.164209	6.75487	0.779472	0.395623	0.486327	1.00484	6.75487	28.774	0.000205714	0.00107581
ENSG00000168575.9	SLC20A2	0.84031	6.77007	38.7336	5.66937e-05	0.000897318	-0.102938	6.77007	0.588195	0.458779	0.546864	0.737372	6.77007	30.0116	0.000172319	0.00095103
ENSG00000145808.8	ADAMTS19	0.839737	-0.111707	2.49243	0.141851	0.255479	1.48993	-0.111707	5.90975	0.0327344	0.0668723	2.32967	-0.111707	16.3896	0.00180511	0.00528157
ENSG00000248593.3	DSTNP2	0.839235	2.27495	27.8175	0.000236822	0.00243647	-1.30674	2.27495	69.3286	3.62934e-06	9.07455e-05	-0.467505	2.27495	9.87534	0.00904192	0.0188986
ENSG00000103642.11	LACTB	0.839082	4.01621	60.1325	7.27549e-06	0.000210932	-0.753241	4.01621	48.7961	1.9672e-05	0.000309499	0.0858403	4.01621	0.665686	0.431355	0.500268
ENSG00000234383.1	CTBP2P8	0.839063	1.07308	14.0897	0.0030256	0.0150312	0.163966	1.07308	0.512359	0.488589	0.575514	1.00303	1.07308	21.0261	0.000723297	0.00264883
ENSG00000129465.15	RIPK3	0.838528	1.44684	12.2743	0.00472101	0.0206539	0.492927	1.44684	3.94625	0.0716658	0.123893	1.33145	1.44684	30.9961	0.000150252	0.00086362
ENSG00000185567.6	AHNAK2	0.838033	6.24696	24.1426	0.000421476	0.00368888	-1.91684	6.24696	120.823	2.14943e-07	1.09484e-05	-1.07881	6.24696	40.3897	4.6958e-05	0.000393287
ENSG00000008083.13	JARID2	0.837056	5.02615	18.542	0.00115873	0.00756851	0.435015	5.02615	4.985	0.0465993	0.0881457	1.27207	5.02615	42.3054	3.80489e-05	0.000337754
ENSG00000281325.1	AC016549.1	0.836897	0.0809929	8.93846	0.0119246	0.0406577	0.376308	0.0809929	1.63628	0.226378	0.311238	1.21321	0.0809929	19.3938	0.000981398	0.00331912
ENSG00000106524.8	ANKMY2	0.836589	3.5192	50.7627	1.63402e-05	0.000366095	-0.313085	3.5192	7.11757	0.0213658	0.0479918	0.523505	3.5192	20.824	0.000750482	0.00271922
ENSG00000152926.14	ZNF117	0.836561	4.78656	31.6603	0.000137237	0.00169379	-0.275651	4.78656	3.45996	0.0889751	0.147524	0.56091	4.78656	14.5928	0.00269104	0.00715605
ENSG00000270008.1	RP11	0.836337	0.175635	14.0322	0.00306687	0.0151778	0.713285	0.175635	8.88158	0.0121323	0.0310275	1.54962	0.175635	47.2424	2.28796e-05	0.000244709
ENSG00000243902.6	ELFN2	0.836043	1.96322	32.0843	0.000129624	0.00162263	-0.835072	1.96322	32.5199	0.000122313	0.00113083	0.000971778	1.96322	4.87524e-05	0.99455	0.995291
ENSG00000250067.11	YJEFN3	0.835496	1.16788	22.3619	0.000570178	0.00454416	0.650932	1.16788	12.3708	0.00460639	0.0150651	1.48643	1.16788	69.7308	3.52717e-06	7.47558e-05
ENSG00000249252.5	RP11	0.834399	2.95783	44.2963	3.08217e-05	0.000579123	0.317509	2.95783	6.23524	0.0290749	0.0610607	1.15191	2.95783	85.1487	1.29971e-06	3.80403e-05
ENSG00000129038.15	LOXL1	0.83397	1.8031	11.1761	0.00629574	0.0255586	-1.16164	1.8031	22.3604	0.000570318	0.00337722	-0.327671	1.8031	1.99451	0.184705	0.241922
ENSG00000243649.8	CFB	0.832894	2.85898	14.1461	0.00298573	0.0148893	4.69008	2.85898	235.119	6.15493e-09	7.02238e-07	5.52297	2.85898	330.758	9.52572e-10	1.72508e-07
ENSG00000261490.1	RP11	0.832848	1.56277	10.6661	0.00723503	0.0283241	0.617401	1.56277	5.40395	0.0395844	0.0774276	1.45025	1.56277	31.861	0.00013357	0.00079731
ENSG00000263644.1	RP11	0.83129	0.199641	8.0389	0.0157779	0.0496793	-0.269136	0.199641	0.821519	0.383581	0.474561	0.562154	0.199641	4.1363	0.0660374	0.0995311
ENSG00000243742.5	RPLP0P2	0.830203	1.56866	19.648	0.000934804	0.00648002	-0.80211	1.56866	18.6552	0.00113311	0.00547666	0.0280925	1.56866	0.0255315	0.875859	0.900874
ENSG00000223701.3	RAET1E	0.830136	0.157729	14.7016	0.00262453	0.0135823	-0.119282	0.157729	0.291289	0.599827	0.676176	0.710855	0.157729	11.9213	0.00517015	0.0119885
ENSG00000178075.19	GRAMD1C	0.82997	4.51546	64.712	5.0912e-06	0.0001613	-0.368071	4.51546	12.8046	0.00413003	0.0139322	0.461899	4.51546	20.7041	0.00076717	0.0027661
ENSG00000204682.5	CASC10	0.829504	-0.0558626	8.8735	0.0121622	0.0412468	-0.95676	-0.0558626	12.3484	0.00463272	0.0151303	-0.127256	-0.0558626	0.261679	0.618778	0.676608
ENSG00000231952.3	DPY19L1P2	0.829467	1.58436	16.4359	0.00178733	0.0102989	-0.365301	1.58436	3.17328	0.101609	0.164089	0.464166	1.58436	5.63043	0.0363232	0.0598484
ENSG00000123240.16	OPTN	0.829362	7.62034	29.3808	0.000188469	0.00208987	-0.455281	7.62034	8.9354	0.0119357	0.0306307	0.374081	7.62034	6.05543	0.0310321	0.0525244
ENSG00000124788.17	ATXN1	0.828723	6.82908	17.0751	0.0015614	0.00938419	0.31708	6.82908	2.52098	0.139798	0.211512	1.1458	6.82908	32.3023	0.000125903	0.00076719
ENSG00000187790.10	FANCM	0.828635	4.32901	55.5161	1.06837e-05	0.000271346	-0.155076	4.32901	1.94995	0.18931	0.270072	0.673559	4.32901	37.6256	6.45421e-05	0.000484762
ENSG00000224712.11	NPIPA3	0.828423	2.4736	22.8863	0.000520735	0.0042486	0.458222	2.4736	6.69038	0.0247453	0.0538191	1.28665	2.4736	55.1269	1.10489e-05	0.000154977
ENSG00000221930.6	FAM45B	0.828206	2.80538	13.5737	0.003421	0.0164442	-1.09319	2.80538	24.0474	0.000428166	0.00275181	-0.264983	2.80538	1.53804	0.239944	0.302725
ENSG00000184307.13	ZDHHC23	0.827951	0.740505	10.4409	0.007702	0.0296797	-0.574003	0.740505	5.05155	0.0453905	0.0862573	0.253948	0.740505	1.12088	0.311747	0.379351
ENSG00000082397.16	EPB41L3	0.827259	6.68237	63.778	5.46586e-06	0.000169386	-0.333521	6.68237	10.4733	0.00763262	0.0218674	0.493738	6.68237	23.0116	0.000509684	0.00204974
ENSG00000234883.3	MIR155HG	0.826896	3.53272	42.3178	3.7998e-05	0.000672404	1.28282	3.53272	93.5005	8.07992e-07	2.9977e-05	2.10972	3.53272	253.459	4.09046e-09	5.78385e-07
ENSG00000188549.12	C15orf52	0.826855	3.63265	34.407	9.57547e-05	0.00129539	0.145878	3.63265	1.0577	0.325166	0.416169	0.972733	3.63265	48.4001	2.04364e-05	0.000226868
ENSG00000102882.11	MAPK3	0.826568	4.1933	20.1683	0.000847347	0.00602853	-0.840388	4.1933	20.9829	0.000729018	0.00402466	-0.0138201	4.1933	0.00595465	0.939835	0.95155
ENSG00000118263.14	KLF7	0.826521	6.49857	28.7435	0.000206626	0.00221511	0.00745233	6.49857	0.00236212	0.962082	0.972205	0.833974	6.49857	29.3551	0.000189163	0.00101407
ENSG00000197301.7	RP11	0.826439	1.08606	12.601	0.00434593	0.0194785	0.777109	1.08606	10.0021	0.00871907	0.0241398	1.60355	1.08606	45.9413	2.60473e-05	0.000265205
ENSG00000099998.17	GGT5	0.826323	3.89464	53.3383	1.29287e-05	0.000310406	0.638155	3.89464	30.8458	0.000153396	0.00133105	1.46448	3.89464	163.867	4.30074e-08	3.40349e-06
ENSG00000213226.4	RP11	0.826067	2.29531	20.6517	0.000774615	0.00564327	-0.924975	2.29531	26.3424	0.000296377	0.00211475	-0.0989079	2.29531	0.330459	0.57661	0.638199
ENSG00000250746.1	RP11	0.825856	4.97185	47.8592	2.15377e-05	0.000450264	-0.692253	4.97185	33.8162	0.000103264	0.000996908	0.133603	4.97185	1.2976	0.278131	0.344238
ENSG00000085563.14	ABCB1	0.825806	3.72651	12.8934	0.00403981	0.0185207	0.883581	3.72651	14.0524	0.00305227	0.011189	1.70939	3.72651	52.8931	1.34534e-05	0.000175343
ENSG00000169087.10	HSPBAP1	0.82575	4.39798	33.1504	0.000112573	0.00146178	0.328045	4.39798	5.18727	0.0430402	0.0828391	1.15379	4.39798	64.5756	5.14399e-06	9.5615e-05
ENSG00000173727.11	CMB9	0.825041	0.688285	9.60815	0.00977024	0.0353589	0.35728	0.688285	1.67088	0.221844	0.306103	1.18232	0.688285	20.195	0.000843127	0.0029728
ENSG00000106397.11	PLOD3	0.825031	4.81412	65.1752	4.91663e-06	0.000156577	-0.910996	4.81412	79.7011	1.81332e-06	5.43724e-05	-0.0859656	4.81412	0.738044	0.408072	0.47756
ENSG00000101680.13	LAMA1	0.824905	0.604258	11.8721	0.00523664	0.022305	1.39871	0.604258	27.7335	0.000239808	0.00182871	2.22362	0.604258	76.1678	2.2753e-06	5.6239e-05
ENSG00000229349.2	ACTG1P9	0.824774	3.33685	21.477	0.000666734	0.00505714	-1.33075	3.33685	56.6374	9.70825e-06	0.000185311	-0.505977	3.33685	8.88924	0.0121041	0.0240323
ENSG00000242960.1	FTH1P23	0.824405	0.981627	5.76124	0.0345865	0.089257	-1.41117	0.981627	17.8625	0.00132776	0.006119	-0.586762	0.981627	3.57198	0.0845692	0.123134
ENSG00000151692.14	RNF144A	0.823925	3.63862	38.4224	5.87785e-05	0.000918488	1.30032	3.63862	87.9369	1.10404e-06	3.74907e-05	2.12424	3.63862	234.592	6.23045e-09	8.00449e-07
ENSG00000139112.10	GABARAPL1	0.823855	5.1806	45.6217	2.69027e-05	0.000523821	-0.790816	5.1806	42.1941	3.85086e-05	0.000496198	0.0330394	5.1806	0.0758933	0.787895	0.826534
ENSG00000157152.16	SYN2	0.823153	2.28108	16.4277	0.00179044	0.0103104	-0.938066	2.28108	21.7157	0.000638909	0.00366912	-0.114913	2.28108	0.357984	0.561382	0.623838
ENSG00000128591.15	FLNC	0.822929	5.61946	30.0229	0.000172045	0.00197407	-0.868447	5.61946	33.4809	0.000107835	0.00103184	-0.0455186	5.61946	0.0945332	0.764061	0.805686
ENSG00000197813.5	CTC	0.822149	2.541	13.2153	0.00373182	0.0175047	0.264175	2.541	1.32419	0.273517	0.361506	1.08632	2.541	23.4436	0.000473641	0.00193775
ENSG00000167191.11	GPRC5B	0.821974	3.21192	36.7859	7.13507e-05	0.00105457	-0.66513	3.21192	24.2817	0.000411923	0.00268269	0.156845	3.21192	1.43715	0.255041	0.319021
ENSG00000105486.13	LIG1	0.821264	5.41868	42.3803	3.77428e-05	0.000669817	-0.155688	5.41868	1.53546	0.240315	0.32635	0.665576	5.41868	28.2329	0.000222674	0.00113579
ENSG00000127328.21	RAB3IP	0.821239	3.36441	24.5368	0.000395053	0.00351733	-0.205125	3.36441	1.52742	0.241476	0.327539	0.616114	3.36441	14.395	0.0028171	0.00741854
ENSG00000185345.18	PARK2	0.821156	3.0078	12.3025	0.00468712	0.0205531	0.945976	3.0078	15.2216	0.00233238	0.00922099	1.76713	3.0078	54.1589	1.2023e-05	0.000163369
ENSG00000006576.16	PHTF2	0.820457	4.50639	30.4328	0.000162441	0.00190295	-0.507214	4.50639	11.7077	0.00546651	0.017119	0.313243	4.50639	4.60394	0.0543224	0.0842502
ENSG00000182871.14	COL18A1	0.820438	8.0791	41.5703	4.12099e-05	0.000708676	-0.718601	8.0791	31.9939	0.000131205	0.00118534	0.101837	8.0791	0.650129	0.436641	0.505529
ENSG00000131096.10	PYY	0.820015	0.2235	13.5014	0.0034812	0.0166467	0.376073	0.2235	2.59088	0.134929	0.205584	1.19609	0.2235	29.6079	0.000182457	0.000990805
ENSG00000161013.16	MGAT4B	0.81999	5.59954	34.68	9.25025e-05	0.00126562	-1.27621	5.59954	83.1131	1.46859e-06	4.5975e-05	-0.456216	5.59954	11.0584	0.006499	0.0144084
ENSG00000131386.17	GALNT15	0.819967	5.36231	70.3998	3.36465e-06	0.00012261	-0.342565	5.36231	12.3878	0.00458647	0.0150293	0.477402	5.36231	24.3711	0.000405917	0.00173204
ENSG00000115109.13	EPB41L5	0.819668	5.34677	34.664	9.269e-05	0.00126562	-0.484005	5.34677	12.1769	0.00484013	0.0156442	0.335663	5.34677	5.95969	0.0321385	0.0540745
ENSG00000117143.13	UAP1	0.819392	5.96628	69.3372	3.62711e-06	0.000127149	-0.558233	5.96628	32.4045	0.000124202	0.00114393	0.261158	5.96628	7.19378	0.0208225	0.0376012
ENSG00000137094.14	DNAJB5	0.819271	1.30762	18.8959	0.00108081	0.00719596	-0.583172	1.30762	9.63523	0.00969333	0.0261768	0.236099	1.30762	1.76118	0.210564	0.271036
ENSG00000079691.17	LRRC16A	0.818813	2.78391	15.7924	0.00205479	0.011337	-0.0888727	2.78391	0.184279	0.675759	0.743579	0.72994	2.78391	13.0856	0.00385243	0.00948397
ENSG00000244255.5	XXbac	0.81879	2.89636	16.8335	0.00164258	0.00971063	3.87855	2.89636	232.982	6.46774e-09	7.14124e-07	4.69734	2.89636	343.537	7.73234e-10	1.48517e-07
ENSG00000267519.3	CTD	0.818665	2.92939	20.9175	0.000737761	0.00543955	-0.910295	2.92939	26.1877	0.000303594	0.00215555	-0.0916302	2.92939	0.286276	0.602945	0.66236
ENSG00000076043.9	REXO2	0.818586	6.05009	33.0267	0.00011441	0.00148042	-1.14897	6.05009	64.5295	5.16197e-06	0.000117508	-0.330385	6.05009	5.51186	0.0379885	0.0621388
ENSG00000167657.11	DAPK3	0.817787	5.55525	47.9416	2.13655e-05	0.000447679	-0.71854	5.55525	37.1698	6.81375e-05	0.000739052	0.0992474	5.55525	0.7257	0.4119	0.481125
ENSG00000166333.13	ILK	0.817711	5.35853	68.0622	3.9745e-06	0.000135463	-1.02503	5.35853	106.752	4.08977e-07	1.78277e-05	-0.207321	5.35853	4.52285	0.056161	0.0867007
ENSG00000271894.1	RP11	0.817465	5.7731	18.2247	0.0012343	0.00791277	-0.527345	5.7731	7.63918	0.0179571	0.0418386	0.29012	5.7731	2.34588	0.153009	0.205334
ENSG00000099331.13	MYO9B	0.817397	7.08196	38.044	6.14368e-05	0.000945495	-0.30439	7.08196	5.33169	0.0406984	0.0791935	0.513007	7.08196	15.1492	0.00237066	0.00649904
ENSG00000279608.1	RP11	0.817303	0.576833	7.21002	0.0207088	0.0604289	1.08874	0.576833	10.8406	0.00689599	0.0203546	1.90604	0.576833	36.2764	7.58939e-05	0.000539271
ENSG00000055813.5	CCDC85A	0.816906	5.75902	17.8013	0.00134437	0.00841529	-0.525172	5.75902	7.41055	0.0193647	0.0443891	0.291734	5.75902	2.32025	0.155073	0.207654
ENSG00000152527.13	PLEKHH2	0.816855	1.17128	13.0384	0.00389753	0.0180468	0.626621	1.17128	7.0312	0.0220023	0.0491281	1.44348	1.17128	40.2986	4.74396e-05	0.000395946
ENSG00000133138.19	TBC1D8B	0.815855	1.91131	16.7104	0.00168586	0.00987473	-0.574662	1.91131	8.35329	0.0142828	0.0351559	0.241192	1.91131	1.611	0.22977	0.291946
ENSG00000082146.12	STRADB	0.815602	2.35478	34.6383	9.2991e-05	0.00126824	-0.0961925	2.35478	0.475443	0.504351	0.589823	0.71941	2.35478	28.3094	0.00022018	0.00112712
ENSG00000128641.18	MYO1B	0.815141	5.53356	45.9008	2.61538e-05	0.000513579	0.766164	5.53356	40.0875	4.85776e-05	0.000585439	1.58131	5.53356	166.984	3.88935e-08	3.17326e-06
ENSG00000186501.14	TMEM222	0.815138	6.54926	26.9383	0.00027041	0.00267207	-1.2919	6.54926	66.6228	4.4148e-06	0.000104365	-0.476762	6.54926	9.38466	0.0104334	0.0212859
ENSG00000213362.3	FTH1P12	0.815078	0.645961	8.86701	0.0121863	0.041298	-1.37171	0.645961	26.7769	0.000277168	0.00201742	-0.556628	0.645961	5.14785	0.0437073	0.069843
ENSG00000164989.15	CCDC171	0.814839	3.60232	17.8306	0.0013364	0.00838444	0.420162	3.60232	4.62579	0.0538396	0.0988781	1.235	3.60232	40.8231	4.47444e-05	0.000380204
ENSG00000168811.6	IL12A	0.814802	0.0477321	6.52743	0.0262004	0.0722573	0.49338	0.0477321	2.13197	0.171384	0.249283	1.30818	0.0477321	17.0637	0.00156512	0.00472637
ENSG00000115163.14	CENPA	0.814783	4.91398	47.7201	2.18319e-05	0.000453331	-0.205723	4.91398	3.06098	0.107158	0.170941	0.60906	4.91398	27.2242	0.000258904	0.00126428
ENSG00000235323.2	COTL1P2	0.814572	1.22881	12.8553	0.00407818	0.018641	-1.44156	1.22881	42.5441	3.70845e-05	0.000484278	-0.626991	1.22881	9.24362	0.0108795	0.021994
ENSG00000213493.3	ACTN4P1	0.814213	4.15441	34.6814	9.24868e-05	0.00126562	-0.752395	4.15441	29.8131	0.000177219	0.00147929	0.0618184	4.15441	0.210692	0.654894	0.709369
ENSG00000248278.1	SUMO2P17	0.813692	1.47231	14.1961	0.00295089	0.0147817	0.384655	1.47231	2.98997	0.110861	0.1756	1.19835	1.47231	31.2476	0.00014516	0.000845157
ENSG00000172974.11	AC007318.5	0.813596	4.33155	13.9718	0.00311097	0.0153542	-0.651518	4.33155	9.02006	0.0116339	0.0300444	0.162077	4.33155	0.580369	0.46171	0.529972
ENSG00000110697.12	PITPNM1	0.813462	1.83904	23.4899	0.000469954	0.00395684	-0.777307	1.83904	21.7806	0.000631578	0.00363586	0.0361544	1.83904	0.0521032	0.823505	0.857306
ENSG00000197969.11	VPS13A	0.813127	6.71081	21.7326	0.000636989	0.0048919	-0.250945	6.71081	2.09192	0.175133	0.253516	0.562182	6.71081	10.498	0.00758034	0.0163383
ENSG00000169439.11	SDC2	0.812981	3.06338	29.0242	0.000198387	0.00215572	-1.53524	3.06338	105.351	4.37878e-07	1.86899e-05	-0.722258	3.06338	25.5668	0.000334714	0.00150605
ENSG00000143819.12	EPHX1	0.812814	1.99103	23.506	0.000468682	0.00395457	-0.368195	1.99103	4.81059	0.049957	0.0932535	0.444618	1.99103	7.61193	0.0181183	0.033492
ENSG00000088970.15	KIZ	0.812496	4.15969	51.5212	1.52359e-05	0.000347691	-0.343364	4.15969	9.24417	0.0108777	0.0285759	0.469132	4.15969	17.8134	0.00134107	0.00419474
ENSG00000225472.1	RP11	0.812137	0.178605	8.2274	0.0148603	0.0475709	1.81838	0.178605	30.3143	0.000165151	0.00140527	2.63052	0.178605	70.1533	3.42348e-06	7.33024e-05
ENSG00000181619.11	GPR135	0.812029	2.93392	8.9393	0.0119216	0.040655	0.725235	2.93392	6.75894	0.0241621	0.0528624	1.53726	2.93392	31.1673	0.000146765	0.000850952
ENSG00000131669.9	NINJ1	0.811867	4.04766	25.5879	0.000333597	0.00310981	-0.746329	4.04766	21.7767	0.000632016	0.00363725	0.0655384	4.04766	0.176077	0.682602	0.734164
ENSG00000180304.14	OAZ2	0.811845	3.57245	64.2165	5.28607e-06	0.000166331	-0.632107	3.57245	39.2094	5.36713e-05	0.000627549	0.179738	3.57245	3.34753	0.0936846	0.13454
ENSG00000164574.15	GALNT10	0.811707	6.2465	34.1718	9.86645e-05	0.00132697	-1.14198	6.2465	67.0455	4.27981e-06	0.000101564	-0.330276	6.2465	5.78246	0.0343144	0.0571101
ENSG00000275831.1	MIR6852	0.811672	0.954693	7.58456	0.0182819	0.0551539	-1.04498	0.954693	13.0303	0.00390532	0.0133699	-0.233307	0.954693	0.741599	0.40698	0.476494
ENSG00000163029.15	SMC6	0.81151	7.35199	46.1283	2.55615e-05	0.000505717	-0.687163	7.35199	33.2047	0.000111778	0.00105805	0.124346	7.35199	1.10045	0.315999	0.383715
ENSG00000162591.15	MEGF6	0.811489	4.75108	49.1276	1.90581e-05	0.000409571	-0.552585	4.75108	22.9279	0.000517039	0.00314382	0.258904	4.75108	5.17601	0.0432296	0.0692236
ENSG00000213699.8	SLC35F6	0.81144	4.71419	43.9952	3.18036e-05	0.000589374	-0.184431	4.71419	2.2841	0.158046	0.233641	0.627009	4.71419	26.8579	0.00027375	0.00130965
ENSG00000249898.7	MCPH1	0.811119	1.81871	21.0592	0.000718963	0.0053434	0.396136	1.81871	4.75874	0.0510112	0.0947991	1.20725	1.81871	47.1485	2.30924e-05	0.000245985
ENSG00000252824.1	SNORA48	0.811049	-0.0816569	5.76239	0.0345717	0.0892438	-0.0865663	-0.0816569	0.0624709	0.8071	0.851491	0.724483	-0.0816569	5.10324	0.0444775	0.0708834
ENSG00000272884.1	RP11	0.810797	0.485569	2.72752	0.126012	0.234322	-0.0818076	0.485569	0.0268175	0.8728	0.904082	0.728989	0.485569	2.40221	0.148592	0.200343
ENSG00000258376.2	RP4	0.810455	0.302245	7.01875	0.0220959	0.0633928	-1.78506	0.302245	38.1294	6.08249e-05	0.000680828	-0.974601	0.302245	13.68	0.00333476	0.0084708
ENSG00000105426.14	PTPRS	0.810308	2.66944	36.061	7.79164e-05	0.00112506	-0.932255	2.66944	48.457	2.03245e-05	0.000317569	-0.121947	2.66944	0.898648	0.362898	0.432015
ENSG00000254838.5	GVINP1	0.810084	2.72356	25.2241	0.000353501	0.0032445	1.47861	2.72356	73.9886	2.62941e-06	7.23636e-05	2.2887	2.72356	180.05	2.59909e-08	2.37251e-06
ENSG00000210107.1	MT	0.809151	4.35112	10.2169	0.00820248	0.0310577	0.335126	4.35112	1.73534	0.213712	0.297251	1.14428	4.35112	20.391	0.000812881	0.00289693
ENSG00000142871.15	CYR61	0.809073	7.58719	28.9715	0.000199904	0.00216443	-0.515518	7.58719	11.851	0.00526554	0.0166423	0.293555	7.58719	3.86609	0.0742145	0.109959
ENSG00000151883.16	PARP8	0.808457	0.81446	3.79869	0.0764437	0.161017	1.49732	0.81446	10.5759	0.00741796	0.0214369	2.30578	0.81446	26.9178	0.000271258	0.00130101
ENSG00000152894.14	PTPRK	0.807974	7.75762	20.3567	0.000818081	0.00587864	-0.0433373	7.75762	0.0592716	0.811997	0.855224	0.764637	7.75762	18.2792	0.00122092	0.00391046
ENSG00000034152.18	MAP2K3	0.806855	2.89139	44.4948	3.0194e-05	0.00057161	0.597009	2.89139	23.2659	0.000488086	0.00301805	1.40386	2.89139	132.623	1.31893e-07	7.99989e-06
ENSG00000204580.11	DDR1	0.806252	1.69035	9.19589	0.0110356	0.0385315	-0.921057	1.69035	12.2818	0.00471201	0.0153047	-0.114805	1.69035	0.21238	0.653616	0.708276
ENSG00000260160.1	CTC	0.806044	1.65363	11.9758	0.00509757	0.0218591	-0.36293	1.65363	2.41729	0.147438	0.22072	0.443115	1.65363	3.94766	0.071622	0.106606
ENSG00000150527.16	CTAGE5	0.805634	5.30542	26.3366	0.000296643	0.00284886	0.0386822	5.30542	0.0610682	0.80923	0.85309	0.844317	5.30542	29.134	0.000195269	0.00103852
ENSG00000260851.6	RP11	0.804936	4.06713	34.1026	9.95404e-05	0.0013368	-0.69063	4.06713	25.2805	0.000350324	0.00238715	0.114306	4.06713	0.724592	0.412247	0.481407
ENSG00000144935.14	TRPC1	0.804273	4.75467	24.323	0.000409137	0.0036096	-0.531335	4.75467	10.6866	0.00719416	0.0209746	0.272938	4.75467	2.89697	0.115955	0.161708
ENSG00000166946.13	CCNDBP1	0.803147	3.356	26.0713	0.000309158	0.00294907	-1.06864	3.356	46.7136	2.4109e-05	0.000357974	-0.265493	3.356	3.10026	0.105175	0.148881
ENSG00000196549.10	MME	0.802924	5.96604	42.7193	3.63948e-05	0.000650275	0.144606	5.96604	1.39587	0.261588	0.348906	0.94753	5.96604	59.461	7.68141e-06	0.000123104
ENSG00000114270.15	COL7A1	0.802801	1.14688	8.6426	0.0130537	0.0433141	3.28373	1.14688	87.0659	1.16119e-06	3.86936e-05	4.08653	1.14688	142.543	9.01643e-08	5.95752e-06
ENSG00000085465.12	OVGP1	0.802592	-0.500573	6.65057	0.0250917	0.0701434	1.45473	-0.500573	16.0211	0.00195464	0.00809287	2.25733	-0.500573	44.7788	2.93219e-05	0.000285925
ENSG00000214293.8	APTR	0.802549	0.806925	16.7649	0.00166653	0.00979574	0.378323	0.806925	3.46393	0.0888142	0.147354	1.18087	0.806925	37.0565	6.90679e-05	0.000507995
ENSG00000165246.12	NLGN4Y	0.801311	6.71008	13.6597	0.00335106	0.0161906	0.207163	6.71008	0.921215	0.357163	0.448558	1.00847	6.71008	21.5243	0.000661113	0.00248426
ENSG00000224116.6	INHBA	0.801305	0.0522956	10.0641	0.00856603	0.0321231	-0.348807	0.0522956	1.87536	0.197357	0.279005	0.452499	0.0522956	3.67339	0.0808097	0.118239
ENSG00000189077.10	TMEM120A	0.800954	2.21242	22.8397	0.000524918	0.00427327	-0.56932	2.21242	11.6209	0.00559267	0.0173896	0.231634	2.21242	2.08625	0.175673	0.231517
ENSG00000259953.1	RP11	0.800919	1.20913	17.1459	0.0015385	0.00929805	-1.52232	1.20913	65.8144	4.68719e-06	0.000109401	-0.721403	1.20913	16.98	0.00159278	0.0047891
ENSG00000088826.17	SMOX	0.800317	3.13319	39.1452	5.40682e-05	0.000868934	-0.316167	3.13319	6.11043	0.0304171	0.0631316	0.484149	3.13319	15.0906	0.00240219	0.0065611
ENSG00000141526.14	SLC16A3	0.800187	5.1751	55.6329	1.05769e-05	0.000270871	-0.267595	5.1751	6.26664	0.0287485	0.0604716	0.532592	5.1751	25.1485	0.000357808	0.00157953
ENSG00000105967.15	TFEC	0.800058	3.79139	27.7706	0.000238484	0.00244709	0.788378	3.79139	25.8701	0.000319064	0.00223952	1.58844	3.79139	105.78	4.28772e-07	1.82169e-05
ENSG00000259124.1	RP11	0.800051	1.55301	13.2017	0.00374429	0.0175362	0.0763622	1.55301	0.116234	0.739385	0.797562	0.876413	1.55301	16.589	0.00172986	0.00510526
ENSG00000154553.13	PDLIM3	0.799954	2.53893	33.6114	0.000106028	0.00140408	-1.20911	2.53893	78.5207	1.95418e-06	5.72864e-05	-0.409157	2.53893	9.85932	0.00908373	0.0189688
ENSG00000196576.14	PLXNB2	0.799735	5.19625	63.8742	5.42579e-06	0.000168997	-0.457228	5.19625	21.026	0.00072331	0.00400542	0.342507	5.19625	12.0194	0.00504044	0.0117409
ENSG00000166483.10	WEE1	0.7992	3.75422	48.5335	2.01751e-05	0.000427154	-0.501427	3.75422	19.2079	0.00101719	0.0050757	0.297773	3.75422	7.08786	0.0215823	0.0386928
ENSG00000168679.17	SLC16A4	0.799145	3.0201	51.9779	1.46132e-05	0.000337661	-0.471608	3.0201	18.1775	0.00124602	0.00586856	0.327536	3.0201	9.29582	0.0107118	0.0217265
ENSG00000281207.1	SLFNL1	0.799019	1.86905	20.6663	0.00077253	0.00563031	0.924049	1.86905	25.0254	0.000364962	0.00245873	1.72307	1.86905	91.5011	9.02144e-07	3.05223e-05
ENSG00000248636.6	RP11	0.798947	1.78141	8.54513	0.0134532	0.0443207	0.805894	1.78141	7.94418	0.0162644	0.0388068	1.60484	1.78141	33.2896	0.000110549	0.000704112
ENSG00000101265.15	RASSF2	0.798381	4.86196	54.5512	1.16166e-05	0.000287129	-1.0864	4.86196	100.935	5.45951e-07	2.23211e-05	-0.288018	4.86196	7.40744	0.0193847	0.0354176
ENSG00000256081.2	AE000658.25	0.798218	2.22294	13.2081	0.00373837	0.0175176	-0.880491	2.22294	16.352	0.00181974	0.00769346	-0.0822726	2.22294	0.156557	0.699685	0.749216
ENSG00000277244.1	FP236383.11	0.797005	1.72656	11.1525	0.00633593	0.0256383	0.89591	1.72656	12.7345	0.00420286	0.0141108	1.69292	1.72656	48.0356	2.11709e-05	0.000231674
ENSG00000187391.18	MAGI2	0.796722	7.31541	9.75575	0.00935964	0.0342765	0.430937	7.31541	2.87314	0.117308	0.183682	1.22766	7.31541	22.7984	0.000528656	0.00210583
ENSG00000249816.6	LINC00964	0.796693	0.774667	12.7418	0.00419523	0.018997	0.394376	0.774667	2.90209	0.115667	0.181653	1.19107	0.774667	29.0517	0.000197601	0.0010455
ENSG00000174938.14	SEZ6L2	0.796169	1.36282	24.3674	0.000406161	0.0035885	-0.126165	1.36282	0.598989	0.454788	0.543401	0.670004	1.36282	18.4994	0.00116857	0.00379153
ENSG00000163686.13	ABHD6	0.795467	1.9855	30.0306	0.000171858	0.00197316	-0.467305	1.9855	10.3877	0.00781746	0.0222473	0.328161	1.9855	5.57049	0.0371538	0.060988
ENSG00000137941.16	TTLL7	0.795019	1.3921	13.5992	0.00340006	0.0163606	-0.67062	1.3921	9.81058	0.00921234	0.025143	0.124399	1.3921	0.375579	0.552065	0.61556
ENSG00000121274.12	PAPD5	0.794775	4.43066	76.6648	2.20259e-06	9.25138e-05	-0.239501	4.43066	6.9924	0.0222955	0.0496446	0.555274	4.43066	38.4724	5.84373e-05	0.000453695
ENSG00000171608.15	PIK3CD	0.793758	2.46451	27.5402	0.000246854	0.00250987	-0.483787	2.46451	10.2736	0.00807231	0.0227697	0.309971	2.46451	4.52491	0.0561132	0.0866342
ENSG00000162654.8	GBP4	0.7937	3.25766	16.1542	0.00189902	0.0107411	5.87343	3.25766	378.332	4.54279e-10	9.5187e-08	6.66713	3.25766	496.585	1.00711e-10	3.57118e-08
ENSG00000091128.12	LAMB4	0.793157	0.60953	9.74599	0.00938615	0.0343463	0.387299	0.60953	2.15087	0.16965	0.247268	1.18046	0.60953	22.0805	0.000598976	0.0023129
ENSG00000136404.15	TM6SF1	0.792287	5.92818	37.9465	6.21441e-05	0.000954896	-0.729236	5.92818	32.2511	0.000126765	0.00115828	0.0630504	5.92818	0.245889	0.62945	0.686203
ENSG00000101306.10	MYLK2	0.792139	-0.254097	5.21959	0.0425023	0.104385	-1.66758	-0.254097	26.6223	0.000283829	0.00205397	-0.875442	-0.254097	9.04901	0.0115328	0.0231069
ENSG00000150403.17	TMCO3	0.791824	6.28947	59.3961	7.72206e-06	0.00021872	-0.576275	6.28947	31.6454	0.000137515	0.00122897	0.215549	6.28947	4.48386	0.0570716	0.0878271
ENSG00000138639.17	ARHGAP24	0.791809	7.85036	20.8766	0.000743292	0.00547128	0.0110645	7.85036	0.00412377	0.949915	0.962866	0.802874	7.85036	21.4809	0.000666274	0.00249856
ENSG00000174428.16	GTF2IRD2B	0.791736	2.84425	34.7631	9.15391e-05	0.00125959	0.309545	2.84425	5.16673	0.0433862	0.0833418	1.10128	2.84425	67.966	4.00227e-06	8.07416e-05
ENSG00000240288.7	GHRLOS	0.791255	0.926504	11.0055	0.00659285	0.0264101	0.821141	0.926504	10.5684	0.00743334	0.021453	1.6124	0.926504	43.9951	3.18039e-05	0.000300041
ENSG00000077232.16	DNAJC10	0.791019	7.85187	42.742	3.63066e-05	0.000649328	-0.914661	7.85187	56.9484	9.45648e-06	0.000182203	-0.123642	7.85187	1.05967	0.324735	0.392899
ENSG00000127946.16	HIP1	0.790229	5.0841	37.298	6.71028e-05	0.0010077	-0.19592	5.0841	2.30807	0.156066	0.231253	0.594309	5.0841	21.4881	0.000665414	0.00249635
ENSG00000235703.5	LINC00894	0.789814	5.09047	39.6081	5.12845e-05	0.000836105	0.0642047	5.09047	0.262773	0.618053	0.692447	0.854018	5.09047	46.6659	2.42237e-05	0.000252923
ENSG00000258967.1	HMGN1P3	0.789733	0.813873	6.70523	0.0246176	0.0691219	0.114094	0.813873	0.133477	0.721573	0.78233	0.903827	0.813873	9.24511	0.0108747	0.0219866
ENSG00000183049.12	CAMK1D	0.789722	3.2185	14.021	0.00307497	0.015205	1.09721	3.2185	25.0791	0.00036182	0.00244291	1.88693	3.2185	75.0386	2.45126e-06	5.92382e-05
ENSG00000102786.14	INTS6	0.789384	5.53771	46.3454	2.50112e-05	0.000498036	0.00263773	5.53771	0.000521109	0.982184	0.987217	0.792022	5.53771	46.998	2.34384e-05	0.000248809
ENSG00000169203.16	RP11	0.789161	1.51468	7.94992	0.0162344	0.050711	1.60085	1.51468	27.008	0.000267549	0.00197491	2.39001	1.51468	63.1595	5.73182e-06	0.000101918
ENSG00000115380.19	EFEMP1	0.788937	9.90639	29.1296	0.000195392	0.00213818	-1.40624	9.90639	90.2327	9.68569e-07	3.38889e-05	-0.617304	9.90639	17.932	0.00130921	0.00412095
ENSG00000176595.3	KBTBD11	0.788862	1.62287	16.0206	0.00195484	0.0109827	-1.01393	1.62287	27.2352	0.000258474	0.00192566	-0.225073	1.62287	1.50008	0.245479	0.308631
ENSG00000257513.7	NPIPB1P	0.788631	0.619921	9.58229	0.00984437	0.0355434	1.368	0.619921	23.6067	0.000460816	0.00289802	2.15663	0.619921	63.5023	5.58256e-06	0.000101214
ENSG00000083444.16	PLOD1	0.788087	5.638	57.3135	9.17069e-06	0.00024573	-1.5666	5.638	221.344	8.53972e-09	8.94681e-07	-0.778511	5.638	57.2972	9.18322e-06	0.000138064
ENSG00000239600.1	AP000797.2	0.787698	-0.353235	3.82829	0.0754548	0.159389	-1.6267	-0.353235	18.8393	0.00109286	0.00533947	-0.838998	-0.353235	6.19406	0.0295098	0.0504152
ENSG00000150510.15	FAM124A	0.786872	2.3214	15.5508	0.00216722	0.0118055	0.728927	2.3214	12.4819	0.00447838	0.0147855	1.5158	2.3214	56.1518	1.01173e-05	0.000147007
ENSG00000149050.9	ZNF214	0.786438	0.699126	18.1341	0.00125692	0.00803062	-0.731011	0.699126	15.9843	0.00197035	0.00814053	0.0554276	0.699126	0.104517	0.752355	0.795543
ENSG00000123933.14	MXD4	0.786364	4.38206	37.7679	6.34658e-05	0.000971954	-0.601929	4.38206	22.2657	0.000579831	0.00342128	0.184435	4.38206	2.16605	0.168274	0.223176
ENSG00000168016.13	TRANK1	0.785912	5.51489	23.9763	0.000433248	0.00375196	1.38663	5.51489	71.4134	3.13489e-06	8.24597e-05	2.17254	5.51489	169.265	3.61749e-08	3.00464e-06
ENSG00000240038.6	AMY2B	0.785453	2.77	27.9049	0.000233759	0.00241473	-0.764249	2.77	26.7239	0.000279432	0.00203092	0.0212045	2.77	0.0221138	0.884395	0.907737
ENSG00000148948.7	LRRC4C	0.784656	1.72775	4.4545	0.0577694	0.131151	0.338192	1.72775	0.787315	0.393333	0.483989	1.12285	1.72775	9.29378	0.0107183	0.0217373
ENSG00000159840.15	ZYX	0.784636	6.15588	38.5278	5.80622e-05	0.000912978	-0.898682	6.15588	50.4705	1.67906e-05	0.000276184	-0.114046	6.15588	0.832112	0.380636	0.449648
ENSG00000212214.1	SNORA48	0.784186	1.23309	12.6117	0.00433426	0.0194404	0.0571429	1.23309	0.0645857	0.803936	0.848965	0.841329	1.23309	15.2908	0.00229644	0.00634559
ENSG00000136044.11	APPL2	0.783966	4.79456	35.5451	8.30242e-05	0.00117399	-0.304475	4.79456	5.3943	0.0397311	0.0776637	0.479491	4.79456	13.6369	0.00336945	0.00853895
ENSG00000090020.10	SLC9A1	0.783897	4.59664	26.2584	0.000300273	0.00287623	0.0398621	4.59664	0.0679532	0.799011	0.845323	0.823759	4.59664	29.3643	0.000188916	0.00101351
ENSG00000135318.11	NT5E	0.783885	7.43029	39.4522	5.22026e-05	0.000846582	0.834573	7.43029	44.5216	3.01104e-05	0.000415263	1.61846	7.43029	161.989	4.57331e-08	3.52834e-06
ENSG00000263900.1	AC006483.1	0.7834	7.60657	19.4751	0.000966199	0.00665263	-0.99893	7.60657	31.4603	0.000141013	0.00124857	-0.21553	7.60657	1.49575	0.246121	0.309375
ENSG00000213719.8	CLIC1	0.782712	5.9572	46.1693	2.54564e-05	0.000504586	-1.65096	5.9572	199.418	1.50062e-08	1.39045e-06	-0.868246	5.9572	57.7776	8.82194e-06	0.000134436
ENSG00000095321.16	CRAT	0.782692	3.83984	46.9925	2.34512e-05	0.000478809	-1.10038	3.83984	93.6107	8.03148e-07	2.98573e-05	-0.317692	3.83984	8.29996	0.0145241	0.0279317
ENSG00000196458.10	ZNF605	0.782565	3.96167	45.7606	2.65268e-05	0.000519243	-0.547098	3.96167	22.5108	0.000555592	0.0033086	0.235466	3.96167	4.34707	0.0604122	0.0923206
ENSG00000243660.9	ZNF487	0.781748	1.72659	31.5297	0.000139689	0.00171259	-0.321333	1.72659	5.29778	0.0412341	0.0800466	0.460415	1.72659	11.8517	0.00526448	0.0121674
ENSG00000130508.10	PXDN	0.781549	7.68761	52.6998	1.36891e-05	0.000323607	-0.439038	7.68761	16.7646	0.00166664	0.00722574	0.342512	7.68761	10.2413	0.00814603	0.0173286
ENSG00000102763.15	VWA8	0.781494	5.70357	14.351	0.00284607	0.0143698	0.345579	5.70357	2.81264	0.12083	0.188222	1.12707	5.70357	29.5817	0.00018314	0.000993211
ENSG00000228828.1	RP11	0.781432	0.632448	11.5122	0.00575544	0.0238697	0.315391	0.632448	1.7514	0.211748	0.294941	1.09682	0.632448	23.416	0.000475848	0.00194333
ENSG00000084636.17	COL16A1	0.781211	0.556969	7.14565	0.0211637	0.0614266	-0.591167	0.556969	4.13733	0.0660086	0.116105	0.190044	0.556969	0.484667	0.500329	0.567029
ENSG00000066629.16	EML1	0.780424	4.73128	46.3479	2.50048e-05	0.000498036	-0.782698	4.73128	46.8354	2.38191e-05	0.000354767	-0.00227404	4.73128	0.000409454	0.984207	0.987689
ENSG00000196993.8	NPIPB9	0.780359	0.516991	12.8037	0.00413096	0.0187807	0.7764	0.516991	11.2119	0.0062354	0.0188699	1.55676	0.516991	49.4767	1.84357e-05	0.000211535
ENSG00000069869.15	NEDD4	0.779534	7.05052	55.5291	1.06718e-05	0.000271346	-0.426898	7.05052	16.7878	0.00165849	0.00719552	0.352637	7.05052	11.5104	0.00575821	0.0130512
ENSG00000236977.1	ANKRD44	0.779453	1.65271	6.8017	0.0238066	0.067324	0.0235906	1.65271	0.00606725	0.93927	0.955015	0.803043	1.65271	7.58251	0.0182943	0.03377
ENSG00000123977.9	DAW1	0.779099	0.665278	8.68612	0.0128798	0.0429237	-0.553058	0.665278	4.41449	0.0587368	0.106046	0.226042	0.665278	0.833214	0.380332	0.449317
ENSG00000100321.14	SYNGR1	0.778864	0.454554	12.1984	0.00481348	0.0209379	-0.219764	0.454554	0.951583	0.349656	0.441113	0.5591	0.454554	6.94518	0.0226588	0.0403286
ENSG00000214940.8	NPIPA8	0.778474	1.34404	12.7201	0.00421808	0.0190713	0.571735	1.34404	6.34474	0.0279555	0.0591748	1.35021	1.34404	38.0571	6.13421e-05	0.00046972
ENSG00000256664.1	RP11	0.778066	4.378	43.3186	3.41473e-05	0.000620489	-0.828753	4.378	49.412	1.85492e-05	0.000297567	-0.0506867	4.378	0.192857	0.668795	0.721925
ENSG00000184441.4	AP001062.7	0.777867	0.107014	7.83898	0.0168259	0.0520034	-0.607844	0.107014	4.8537	0.0491006	0.0919527	0.170023	0.107014	0.441613	0.519622	0.585119
ENSG00000136205.16	TNS3	0.777802	7.04327	37.6549	6.43184e-05	0.000979328	-0.18672	7.04327	2.1924	0.16592	0.242989	0.591082	7.04327	21.9136	0.000616864	0.00236311
ENSG00000197208.5	SLC22A4	0.777252	3.55126	22.333	0.000573054	0.00455651	0.506781	3.55126	9.21785	0.0109634	0.0287439	1.28403	3.55126	60.3272	7.16254e-06	0.000118567
ENSG00000250551.1	RP11	0.777169	3.26383	7.78279	0.0171352	0.0527472	0.963143	3.26383	11.2103	0.00623808	0.0188749	1.74031	3.26383	37.0887	6.88017e-05	0.000507048
ENSG00000123096.11	SSPN	0.777158	0.217873	8.39422	0.0141007	0.045864	0.125576	0.217873	0.2065	0.658095	0.728019	0.902733	0.217873	12.0746	0.0049691	0.0116099
ENSG00000205885.7	C1RL	0.776687	2.10466	18.2234	0.00123461	0.00791277	1.36255	2.10466	48.8568	1.95579e-05	0.000308508	2.13923	2.10466	124.666	1.82482e-07	9.96287e-06
ENSG00000072832.14	CRMP1	0.775904	1.67325	12.5255	0.00442933	0.0197181	-0.291907	1.67325	1.76061	0.210633	0.293697	0.483997	1.67325	5.27794	0.0415515	0.0669728
ENSG00000166432.14	ZMAT1	0.77576	3.28089	9.96915	0.00880159	0.0327679	0.84287	3.28089	11.1362	0.00636385	0.0191518	1.61863	3.28089	41.7301	4.04971e-05	0.000352562
ENSG00000138646.8	HERC5	0.774958	5.63779	15.6722	0.00210985	0.0115612	6.79972	5.63779	596.435	3.63255e-11	1.55769e-08	7.57468	5.63779	713.476	1.3358e-11	7.24434e-09
ENSG00000166046.10	TCP11L2	0.774956	4.31482	55.3697	1.08194e-05	0.000273479	0.113338	4.31482	1.18036	0.299825	0.389713	0.888294	4.31482	73.585	2.70191e-06	6.29842e-05
ENSG00000247624.6	CPEB2	0.774866	-0.278489	4.78575	0.0504588	0.118599	1.33082	-0.278489	10.8801	0.00682185	0.0201973	2.10568	-0.278489	31.0511	0.000149122	0.000859266
ENSG00000082512.14	TRAF5	0.774852	4.67909	20.1352	0.00085261	0.0060513	-0.28684	4.67909	2.77454	0.123116	0.190928	0.488011	4.67909	8.19592	0.015009	0.0287236
ENSG00000127863.15	TNFRSF19	0.774702	2.12089	29.9024	0.000174995	0.00199058	-0.834679	2.12089	35.3333	8.52349e-05	0.000870236	-0.0599767	2.12089	0.1996	0.663452	0.717122
ENSG00000250326.1	RP11	0.774498	0.498379	4.29834	0.0616593	0.137429	1.09285	0.498379	7.25345	0.0204085	0.046361	1.86735	0.498379	23.0972	0.000502293	0.00202576
ENSG00000101384.11	JAG1	0.774427	6.45544	43.6949	3.28199e-05	0.000602754	-0.440251	6.45544	14.2275	0.0029293	0.0108883	0.334176	6.45544	8.26061	0.0147053	0.0282272
ENSG00000261824.6	LINC00662	0.774178	5.04163	27.24	0.000258287	0.00259681	-0.0835391	5.04163	0.31886	0.583285	0.66141	0.690639	5.04163	21.9891	0.000608701	0.00234025
ENSG00000150667.6	FSIP1	0.774163	2.06601	15.2491	0.00231804	0.0124174	-0.280955	2.06601	1.99656	0.184497	0.264393	0.493208	2.06601	6.62668	0.0253024	0.0442984
ENSG00000161243.8	FBXO27	0.774098	-0.156389	7.34909	0.0197653	0.0584852	-0.882424	-0.156389	10.0065	0.00870796	0.0241163	-0.108326	-0.156389	0.179801	0.679473	0.731438
ENSG00000137693.13	YAP1	0.773716	4.80124	49.5979	1.82252e-05	0.000397228	-0.180783	4.80124	2.72225	0.126342	0.19498	0.592933	4.80124	29.7404	0.000179053	0.000977354
ENSG00000170745.11	KCNS3	0.773317	4.15798	23.2009	0.000493508	0.00410585	-0.8059	4.15798	25.3628	0.000345754	0.00236571	-0.0325834	4.15798	0.0433714	0.838719	0.870834
ENSG00000161647.18	MPP3	0.773277	2.62394	41.239	4.27346e-05	0.000728939	0.13962	2.62394	1.31663	0.274817	0.362731	0.912897	2.62394	58.998	7.97684e-06	0.000125821
ENSG00000244242.1	IFITM10	0.772932	0.513386	10.813	0.0069483	0.027464	-0.190547	0.513386	0.642624	0.439229	0.528801	0.582385	0.513386	6.74842	0.0242505	0.042696
ENSG00000067057.16	PFKP	0.772484	7.38477	56.1476	1.01208e-05	0.000262472	-1.00651	7.38477	94.6638	7.5854e-07	2.86027e-05	-0.234021	7.38477	5.22912	0.0423452	0.0680201
ENSG00000177732.7	SOX12	0.77245	2.37278	15.4519	0.00221537	0.0119792	-0.822553	2.37278	17.7936	0.00134649	0.00618255	-0.0501032	2.37278	0.0717464	0.793618	0.831214
ENSG00000237938.5	RP11	0.772019	0.568932	10.8688	0.00684304	0.0271469	-0.520395	0.568932	4.96102	0.0470445	0.0887818	0.251624	0.568932	1.31394	0.275282	0.341307
ENSG00000203327.2	AC012358.7	0.771971	0.663607	5.67201	0.03576	0.0916534	0.748591	0.663607	4.76116	0.0509615	0.0947161	1.52056	0.663607	21.425	0.000672984	0.0025186
ENSG00000163453.11	IGFBP7	0.771902	9.19398	33.4221	0.00010866	0.00143011	-1.21645	9.19398	81.6452	1.60649e-06	4.95353e-05	-0.444546	9.19398	11.185	0.00628059	0.0140089
ENSG00000111450.13	STX2	0.771607	5.43354	68.9494	3.72885e-06	0.000129484	-0.805646	5.43354	75.3234	2.40541e-06	6.7304e-05	-0.0340385	5.43354	0.138058	0.717065	0.764584
ENSG00000127955.15	GNAI1	0.771021	4.17368	54.036	1.21537e-05	0.000295865	-0.415719	4.17368	15.7945	0.00205383	0.00839702	0.355302	4.17368	11.9266	0.00516301	0.0119764
ENSG00000248489.1	CTD	0.770731	1.57751	5.25601	0.0419058	0.103206	0.768259	1.57751	4.76676	0.0508465	0.0945787	1.53899	1.57751	20.2911	0.000828123	0.00293661
ENSG00000135679.21	MDM2	0.770508	7.53591	52.2613	1.42419e-05	0.000332836	-0.597756	7.53591	31.6043	0.000138283	0.00123298	0.172752	7.53591	2.66341	0.130101	0.1787
ENSG00000279476.1	RP11	0.769812	0.283455	4.21216	0.0639422	0.140931	1.05247	0.283455	6.62594	0.0253089	0.0547218	1.82228	0.283455	21.8876	0.000619705	0.0023702
ENSG00000282961.1	PRNCR1	0.769134	-0.455038	5.52162	0.037848	0.0955235	0.801557	-0.455038	4.97384	0.0468058	0.0884456	1.57069	-0.455038	22.197	0.00058685	0.00227883
ENSG00000249348.1	UGDH	0.768282	2.89395	39.8805	4.97251e-05	0.000818525	-0.625958	2.89395	26.6937	0.000280729	0.00203671	0.142324	2.89395	1.47199	0.249685	0.313193
ENSG00000239521.7	GATS	0.767719	3.41495	15.802	0.00205046	0.0113301	0.321273	3.41495	2.70817	0.127229	0.196169	1.08899	3.41495	31.9551	0.00013189	0.000790865
ENSG00000214967.5	NPIPA7	0.767469	3.33047	14.2385	0.00292179	0.0146718	0.151218	3.33047	0.544936	0.475386	0.56273	0.918687	3.33047	20.8026	0.000753429	0.00272669
ENSG00000156453.13	PCDH1	0.766313	6.42721	55.8444	1.03866e-05	0.000267459	-0.898478	6.42721	76.5899	2.21336e-06	6.3373e-05	-0.132166	6.42721	1.69364	0.218927	0.280138
ENSG00000034677.11	RNF19A	0.766106	5.63209	66.5865	4.42661e-06	0.000146402	-0.187824	5.63209	4.03376	0.0690043	0.120239	0.578282	5.63209	38.4509	5.8584e-05	0.000454451
ENSG00000233818.1	AP000695.4	0.765789	5.41125	17.24	0.00150867	0.00915381	0.00861457	5.41125	0.00219452	0.963451	0.972938	0.774404	5.41125	17.7641	0.00135459	0.00422413
ENSG00000165102.14	HGSNAT	0.765672	4.91515	46.047	2.57714e-05	0.000508778	-0.446371	4.91515	15.7497	0.00207415	0.00845203	0.319301	4.91515	8.23542	0.0148227	0.0284229
ENSG00000199282.1	SNORA9	0.765434	0.107785	4.36038	0.0600769	0.134861	0.396138	0.107785	1.06378	0.323839	0.414697	1.16157	0.107785	10.35	0.00790051	0.0169007
ENSG00000158402.18	CDC25C	0.765211	-0.213021	4.2912	0.0618446	0.137757	0.210887	-0.213021	0.300771	0.594026	0.671319	0.976098	-0.213021	7.46258	0.0190331	0.0348998
ENSG00000168938.5	PPIC	0.765167	3.82482	35.4943	8.35481e-05	0.00117959	-0.851065	3.82482	44.2786	3.08785e-05	0.000423008	-0.0858975	3.82482	0.476006	0.504104	0.570606
ENSG00000147113.16	CXorf36	0.764516	4.11196	49.3988	1.85724e-05	0.000401762	0.968129	4.11196	75.7179	2.34356e-06	6.60748e-05	1.73265	4.11196	241.708	5.29649e-09	7.1491e-07
ENSG00000139178.10	C1RL	0.764482	3.86173	64.0124	5.36885e-06	0.000168361	0.0437952	3.86173	0.208925	0.656239	0.726358	0.808277	3.86173	73.0203	2.80734e-06	6.46363e-05
ENSG00000180891.12	CUEDC1	0.764469	4.28643	24.5368	0.00039505	0.00351733	0.494277	4.28643	10.0876	0.00850891	0.0236752	1.25875	4.28643	65.7136	4.72253e-06	9.05268e-05
ENSG00000133657.14	ATP13A3	0.763881	6.91804	48.9384	1.94057e-05	0.000414146	-0.201086	6.91804	3.42433	0.0904353	0.149421	0.562795	6.91804	26.7848	0.000276831	0.00131967
ENSG00000123104.11	ITPR2	0.763851	7.88378	18.4347	0.00118367	0.00770678	-0.34306	7.88378	3.75177	0.0780439	0.132615	0.420791	7.88378	5.64823	0.0360807	0.0595287
ENSG00000244627.5	RP3	0.763474	4.43663	15.4593	0.0022117	0.0119699	0.588814	4.43663	9.02412	0.0116196	0.0300286	1.35229	4.43663	47.5612	2.21739e-05	0.000238963
ENSG00000259408.2	RP11	0.763092	0.814291	9.5654	0.00989315	0.0356539	0.295821	0.814291	1.35487	0.268321	0.355966	1.05891	0.814291	19.0209	0.00105478	0.00350623
ENSG00000271303.1	SRXN1	0.76304	4.39064	20.234	0.000837005	0.00598199	-0.591244	4.39064	12.2248	0.00478114	0.0154883	0.171795	4.39064	1.06881	0.322747	0.390879
ENSG00000179588.8	ZFPM1	0.762919	2.59775	21.8861	0.00061988	0.00479319	0.613778	2.59775	13.4686	0.00350889	0.0123585	1.3767	2.59775	70.1489	3.42454e-06	7.33024e-05
ENSG00000109756.8	RAPGEF2	0.762625	6.91502	30.8004	0.00015436	0.00184343	-0.24675	6.91502	3.25492	0.0977969	0.159047	0.515875	6.91502	14.2257	0.0029305	0.00765919
ENSG00000079335.18	CDC14A	0.762605	4.88021	17.9444	0.00130592	0.00823443	0.857359	4.88021	22.1333	0.000593441	0.0034689	1.61996	4.88021	77.887	2.0351e-06	5.14045e-05
ENSG00000142910.15	TINAGL1	0.76245	6.90578	28.9056	0.00020182	0.0021775	-0.436855	6.90578	9.55962	0.0099099	0.0266174	0.325595	6.90578	5.34132	0.0405478	0.0655958
ENSG00000147421.17	HMBOX1	0.762318	6.15492	19.7095	0.000923925	0.00641571	0.248225	6.15492	2.10202	0.174178	0.25241	1.01054	6.15492	34.4483	9.5254e-05	0.000633618
ENSG00000258399.6	MEG8	0.76215	4.5932	31.3437	0.000143269	0.00174487	0.66202	4.5932	23.1832	0.000494993	0.00304543	1.42417	4.5932	106.785	4.08332e-07	1.76588e-05
ENSG00000171492.14	LRRC8D	0.762034	5.33997	21.2774	0.000691108	0.005195	-0.0108814	5.33997	0.00436344	0.948483	0.961996	0.751153	5.33997	20.8576	0.000745886	0.00270576
ENSG00000069702.10	TGFBR3	0.761681	3.67554	31.0836	0.000148457	0.00178915	-0.349863	3.67554	6.58212	0.025701	0.0553363	0.411818	3.67554	9.50434	0.0100719	0.0206488
ENSG00000008513.14	ST3GAL1	0.761594	6.89907	44.6576	2.96903e-05	0.000565557	0.225968	6.89907	3.96327	0.0711386	0.123248	0.987562	6.89907	74.6464	2.51609e-06	6.00961e-05
ENSG00000229808.1	RP11	0.761351	-0.108336	9.19304	0.011045	0.0385433	0.175731	-0.108336	0.455157	0.513408	0.598176	0.937082	-0.108336	14.8889	0.00251461	0.0067937
ENSG00000280152.1	RP11	0.761212	1.32032	12.2433	0.00475857	0.0207691	0.911983	1.32032	15.6947	0.00209941	0.00853229	1.6732	1.32032	56.2765	1.00103e-05	0.000146028
ENSG00000281026.1	N4BP2L2	0.760666	2.54865	8.02857	0.0158301	0.0497768	0.949406	2.54865	11.5693	0.00566916	0.0175333	1.71007	2.54865	38.5885	5.76546e-05	0.000449321
ENSG00000231721.6	LINC	0.760485	5.99505	9.07725	0.0114351	0.0394707	0.891306	5.99505	12.3021	0.00468768	0.0152525	1.65179	5.99505	41.1158	4.33185e-05	0.000370822
ENSG00000150938.9	CRIM1	0.759826	10.0893	24.1002	0.000424441	0.00370737	-0.710143	10.0893	21.0829	0.000715875	0.00397591	0.0496828	10.0893	0.104259	0.752649	0.795754
ENSG00000114315.3	HES1	0.759196	5.18289	25.6656	0.000329524	0.00308118	-0.998804	5.18289	44.3688	3.05908e-05	0.000419946	-0.239609	5.18289	2.64472	0.131324	0.180184
ENSG00000106853.16	PTGR1	0.758737	4.45879	48.3734	2.04892e-05	0.000432762	-0.216086	4.45879	3.93931	0.071882	0.124209	0.54265	4.45879	25.3888	0.000344323	0.00153803
ENSG00000164597.13	COG5	0.758532	6.9069	15.2972	0.00229316	0.0123132	0.268141	6.9069	1.92598	0.191848	0.272975	1.02667	6.9069	27.8098	0.000237091	0.00118765
ENSG00000169246.16	NPIPB3	0.758436	3.30588	10.6947	0.00717806	0.028157	1.18367	3.30588	24.0127	0.00043064	0.00276364	1.94211	3.30588	65.1919	4.9105e-06	9.28426e-05
ENSG00000235253.1	AC010240.2	0.758093	0.577122	6.64794	0.0251148	0.0701663	-1.69925	0.577122	36.7741	7.14517e-05	0.000762883	-0.941159	0.577122	13.2432	0.00370643	0.00919581
ENSG00000213462.4	ERV3	0.758056	3.94837	31.5794	0.00013875	0.00170675	-0.308265	3.94837	5.24021	0.0421634	0.081451	0.449791	3.94837	11.5396	0.00571393	0.0129777
ENSG00000171435.13	KSR2	0.75724	3.5662	9.42079	0.0103227	0.0366602	-1.18448	3.5662	23.3161	0.000483958	0.00299957	-0.427238	3.5662	3.24785	0.0981201	0.13998
ENSG00000111817.16	DSE	0.75714	5.00215	41.3127	4.23898e-05	0.00072507	-0.208899	5.00215	3.16352	0.102076	0.164642	0.548241	5.00215	22.0795	0.000599078	0.0023129
ENSG00000145623.12	OSMR	0.756615	5.10435	38.3033	5.96002e-05	0.000927399	0.86254	5.10435	48.7089	1.98375e-05	0.000311714	1.61915	5.10435	168.714	3.68109e-08	3.04375e-06
ENSG00000250644.2	RP11	0.755973	5.34389	40.0208	4.8944e-05	0.000810853	-0.783721	5.34389	43.1136	3.48971e-05	0.00046326	-0.0277476	5.34389	0.0555024	0.81795	0.852485
ENSG00000227014.5	AC007285.6	0.755613	0.51052	7.89795	0.0165084	0.051328	0.0917837	0.51052	0.111283	0.744772	0.802058	0.847397	0.51052	10.5652	0.00743998	0.0160903
ENSG00000087077.11	TRIP6	0.755576	3.91527	49.0877	1.91308e-05	0.000410656	-0.43629	3.91527	16.4498	0.00178202	0.00757919	0.319286	3.91527	9.15954	0.0111562	0.0224647
ENSG00000159842.14	ABR	0.755371	6.08782	57.4654	9.05476e-06	0.000244095	-0.336535	6.08782	11.4965	0.00577946	0.0177879	0.418836	6.08782	17.9266	0.00131064	0.00412405
ENSG00000247157.6	LINC01252	0.755156	0.362939	7.18332	0.020896	0.0608116	1.16548	0.362939	14.2723	0.00289876	0.0108024	1.92063	0.362939	42.4431	3.74887e-05	0.000334649
ENSG00000197894.10	ADH5	0.754502	4.34359	29.9568	0.000173657	0.00198147	-0.778456	4.34359	32.0687	0.000129895	0.00117639	-0.0239541	4.34359	0.0316419	0.861952	0.890045
ENSG00000087076.8	HSD17B14	0.753943	2.17947	22.1538	0.000591306	0.00465745	-0.12758	2.17947	0.626774	0.444777	0.534005	0.626363	2.17947	16.1288	0.00190947	0.00551515
ENSG00000168792.4	ABHD15	0.7538	1.49462	22.7674	0.000531484	0.0043134	-0.917487	1.49462	34.6639	9.26905e-05	0.000923849	-0.163686	1.49462	1.22978	0.290402	0.356863
ENSG00000248610.1	HSPA8P4	0.753568	0.410467	10.8103	0.00695346	0.0274785	-0.22809	0.410467	0.971842	0.344777	0.436361	0.525478	0.410467	5.82525	0.0337733	0.0563418
ENSG00000171604.11	CXXC5	0.753206	0.895345	13.3818	0.0035835	0.0169731	-0.343412	0.895345	2.76853	0.123481	0.191398	0.409794	0.895345	4.37891	0.0596139	0.0912157
ENSG00000165555.9	NOXRED1	0.753018	0.097576	4.55369	0.0554531	0.127176	0.0930828	0.097576	0.065743	0.802229	0.847621	0.846101	0.097576	6.19208	0.0295309	0.0504419
ENSG00000269237.1	CTD	0.752984	2.18057	9.62431	0.00972425	0.0352339	0.0698574	2.18057	0.0809956	0.78108	0.831496	0.822841	2.18057	11.9242	0.00516621	0.0119824
ENSG00000172216.5	CEBPB	0.752948	4.49556	20.9353	0.00073537	0.00543466	-0.751932	4.49556	20.99	0.000728074	0.00402065	0.00101549	4.49556	3.97598e-05	0.995078	0.995672
ENSG00000227220.1	RP11	0.75282	1.0964	13.5205	0.0034652	0.016596	0.127386	1.0964	0.371497	0.554199	0.635344	0.880206	1.0964	19.3439	0.000990862	0.0033438
ENSG00000044574.7	HSPA5	0.751993	8.77406	22.8147	0.000527179	0.00428752	-0.592841	8.77406	14.2402	0.00292062	0.0108641	0.159153	8.77406	1.03393	0.33043	0.398691
ENSG00000080007.7	DDX43	0.749723	0.424921	13.2906	0.00366387	0.0172739	-0.537237	0.424921	6.88463	0.0231349	0.0510575	0.212487	0.424921	1.22545	0.291211	0.357672
ENSG00000228817.4	BACH1	0.749223	-0.359408	4.34667	0.0604223	0.135446	1.11716	-0.359408	7.6817	0.0177089	0.0414017	1.86639	-0.359408	24.5462	0.000394447	0.00169546
ENSG00000215441.3	CTAGE12P	0.748893	0.142924	8.2948	0.0145477	0.0468631	-0.51335	0.142924	3.92597	0.0723003	0.124745	0.235543	0.142924	0.954082	0.349049	0.417767
ENSG00000213453.3	FTH1P3	0.748631	0.384073	9.1173	0.0112983	0.0391745	-1.21829	0.384073	25.7842	0.000323409	0.00226141	-0.469662	0.384073	4.46003	0.0576372	0.0886047
ENSG00000270299.1	RP5	0.748428	4.39663	19.8709	0.000896092	0.0062897	-0.579736	4.39663	11.9969	0.0050698	0.0161762	0.168691	4.39663	1.05108	0.32662	0.394714
ENSG00000252373.1	RNU6	0.748051	-0.24563	7.54038	0.0185499	0.0557524	0.184891	-0.24563	0.42599	0.526966	0.610309	0.932942	-0.24563	12.6034	0.00434329	0.0104224
ENSG00000230453.9	ANKRD18B	0.747716	1.89201	15.1053	0.00239425	0.012708	-0.376722	1.89201	3.83645	0.0751848	0.128662	0.370993	1.89201	4.03569	0.0689471	0.103242
ENSG00000178295.14	GEN1	0.747394	3.50485	24.6958	0.000384949	0.00345573	0.0257637	3.50485	0.0291182	0.867511	0.89967	0.773158	3.50485	27.0982	0.000263902	0.00127686
ENSG00000104213.12	PDGFRL	0.747091	0.611604	15.7778	0.00206139	0.0113578	0.214064	0.611604	1.22588	0.291131	0.380525	0.961155	0.611604	27.3285	0.000254851	0.00124979
ENSG00000273637.1	RP5	0.746502	4.07797	51.0036	1.59795e-05	0.000361973	-0.255809	4.07797	6.00742	0.0315812	0.0649989	0.490693	4.07797	22.7796	0.000530371	0.00211175
ENSG00000227376.1	FTH1P16	0.746278	0.857293	14.9847	0.00246045	0.0129439	-1.1423	0.857293	36.8914	7.04505e-05	0.000754376	-0.396026	0.857293	5.05194	0.0453834	0.0721899
ENSG00000178082.6	TWF1P1	0.746132	4.18854	16.9616	0.00159893	0.00952285	-0.980078	4.18854	29.4227	0.000187344	0.0015421	-0.233946	4.18854	1.76232	0.210426	0.270878
ENSG00000239353.1	RP11	0.745971	3.62675	30.4575	0.000161882	0.00190002	-0.727714	3.62675	29.2411	0.000192284	0.0015716	0.0182575	3.62675	0.0194195	0.891613	0.913054
ENSG00000215386.10	MIR99AHG	0.745632	7.11452	7.58496	0.0182796	0.0551539	0.0620239	7.11452	0.0529823	0.82205	0.863101	0.807656	7.11452	8.8987	0.0120694	0.0239762
ENSG00000100376.11	FAM118A	0.745522	4.20354	41.7278	4.05073e-05	0.000702647	-0.395224	4.20354	11.7905	0.00534926	0.0168434	0.350298	4.20354	9.55828	0.00991378	0.0203881
ENSG00000112276.13	BVES	0.744854	2.43722	20.4837	0.000799024	0.00577789	-0.577567	2.43722	12.4224	0.00454641	0.0149415	0.167287	2.43722	1.11857	0.312224	0.379856
ENSG00000215022.7	RP1	0.744132	1.11738	9.35394	0.0105287	0.0372341	0.483814	1.11738	3.68609	0.0803536	0.135831	1.22795	1.11738	25.608	0.000332537	0.00149881
ENSG00000173548.8	SNX33	0.744112	3.47815	41.6183	4.09939e-05	0.000708422	-0.558715	3.47815	23.6226	0.000459587	0.00289226	0.185398	3.47815	2.73726	0.125405	0.173274
ENSG00000173705.8	SUSD5	0.743723	2.77151	24.8656	0.000374496	0.00338883	-0.952233	2.77151	41.4432	4.17869e-05	0.000529002	-0.20851	2.77151	2.14245	0.17042	0.225567
ENSG00000259429.5	UBE2Q2P2	0.742894	4.13556	18.2273	0.00123366	0.00791217	0.351561	4.13556	4.03012	0.0691125	0.120371	1.09445	4.13556	39.5021	5.19069e-05	0.000421449
ENSG00000169231.13	THBS3	0.742666	3.13691	31.2196	0.000145717	0.00176479	-0.421407	3.13691	10.0893	0.00850475	0.0236744	0.321259	3.13691	6.17937	0.0296668	0.0506224
ENSG00000258941.3	RP11	0.742495	5.11218	24.0443	0.000428384	0.00373298	-0.0560677	5.11218	0.137788	0.717328	0.778535	0.686428	5.11218	20.8056	0.000753022	0.00272575
ENSG00000166173.10	LARP6	0.742364	4.18833	37.1425	6.83604e-05	0.00102313	-0.594314	4.18833	23.9613	0.000434323	0.0027759	0.14805	4.18833	1.54461	0.239004	0.301725
ENSG00000184188.6	CTC	0.742218	-0.182783	3.71432	0.0793508	0.165683	-1.4306	-0.182783	15.4545	0.00221405	0.00885956	-0.688385	-0.182783	4.33216	0.0607905	0.0928141
ENSG00000281119.1	AC112497.2	0.742087	-0.113631	4.42231	0.0585462	0.132296	0.783559	-0.113631	4.21985	0.0637343	0.113043	1.52565	-0.113631	18.1226	0.00125985	0.00400524
ENSG00000185250.15	PPIL6	0.741353	0.579177	7.91112	0.0164384	0.0511661	-0.412803	0.579177	2.44915	0.145036	0.217885	0.32855	0.579177	1.74751	0.212222	0.272771
ENSG00000124191.17	TOX2	0.740688	4.11385	29.1161	0.000195773	0.00213981	0.279952	4.11385	4.11575	0.0666194	0.116901	1.02064	4.11385	55.4547	1.07404e-05	0.00015281
ENSG00000280339.1	RP11	0.740512	0.383809	8.03431	0.0158011	0.0497194	-0.422079	0.383809	2.61328	0.133415	0.203713	0.318433	0.383809	1.68516	0.220007	0.281364
ENSG00000253086.1	RNU6	0.740279	-0.104889	4.23718	0.063269	0.139949	-0.249482	-0.104889	0.470729	0.50643	0.591541	0.490797	-0.104889	2.11613	0.172855	0.228233
ENSG00000279095.1	AC092066.1	0.739811	3.57774	38.1403	6.07469e-05	0.000941271	-1.00709	3.57774	71.4528	3.12632e-06	8.24333e-05	-0.267279	3.57774	5.35648	0.0403121	0.0652947
[truncated: 17,030 more rows]

## Sheet: Supp Data 8 Host diff exp short
Description: This sheet describes selected host genes differentially expressed by HUVEC in response to UT176 or Karp and uninfected HUVEC cells.
[truncated: 31 more rows]

[truncated: 14 more sheets: Supp Data 9 Core genes, Supp Data 10 Karp duplicates, Supp Data 11 UT176 duplicates, Supp Data 12 Karp expressed, Supp Data 13 Karp highly exp, Supp Data 14 Karp all summary, Supp Data 15 UT176 all summary, Supp Data 16 Bac diff exp long, Supp Data 17 Bac diff exp short, Supp Data 18 Diff exp ank tpr, Supp Data 19 Enrichment anal, Supp Data 20 Proteomics, Supp Data 21 Pred ncRNA Karp, Supp Data 22 Pred ncRNA UT176]
