# Supplementary material for: Dual RNA-seq of Orientia tsutsugamushi informs on host-pathogen interactions for this neglected intracellular human pathogen
Source: Nat Commun. 2020 Jul 3;11:3363. doi: 10.1038/s41467-020-17094-8 (PMC7335160; doi:10.1038/s41467-020-17094-8)
Supplement: Supplementary file 5 — Source Data [file 41467_2020_17094_MOESM5_ESM.xlsx]

## Sheet: Fig 1
	Fig. 1B
		HUVEC/UT176			HUVEC/Karp
	Day1	28840.8	44917.7	68877.4	298590	202889	342128
	Day2	82294.6	42962.2	53799.7	772005	431137	960042
	Day3	149843	180767	172861	2434920	2363590	2705320
	Day4	247392	364590	281195	4415750	6262130	6366890
	Day5	413738	419476	359816	17504600	20190200	20154100
	Day6	468422	944655	867175	34099200	22820200	27587800
	Day7	1.36913e+06	1.19215e+06	1.72725e+06	58276000	54399400	44386500

## Sheet: Fig 2
Fig. 2A							Fig. 2E		RAGE	non-RAGE
								operons detected in both strains	18	114
								operons detected in one strain	339	72

## Sheet: Fig 7
	Fig. 7A				Fig 7B				Fig. 7C
	Uninfected control	Karp	UT176		Uninfected control	Karp	UT176		Karp	UT176
	4.98	5.85	7.96		4.98	2	1		8230.68	414.036
	7.22	1.49	10.1		7.22	2	1		10021.7	469.719
	2.94	6.84	8.76		2.94	2	1		11888.4	68.5243
	6.7	0	5.26		6.7	2	1		12337.3	345.699
	5.43	-2.97	9.84		5.43	2	1		5295.26	399.105
	2	-2.51	7.61		2	2	1		11497.6	29.9224
	5.18	-5.85	10.05		5.18	2	1		8307.7	405.322
	1.56	3.68	8.21		1.56	2	1		4609.93	522.95
	Fig. 7D
		Karp								UT176
	Lung	0.0011	0.0012	0.0006	0.0014	0.0024	0.0033	0.0033	0.0021	2.73e-05	3.26e-05	3.23e-05	0	9.86e-06	3.12e-05	8.34e-05	3.64e-05
	Liver	0.0004	0.0003	0.0017	0.0005	0.0003	0.0003	0.0004	0.0006	0	0	0	3.2e-05	0	0	0	2.2e-05
	Spleen	0.0004	0.0005	0.0002	0.0006	0.0007	0.0006	0.001	0.0007	2.7e-05	2.31e-05	7.2e-05	2.5e-05	2.7e-05	1.54e-05	2.1e-05	8.32e-06
	Kidney	0.0002	0.0003	0.0003	0.0003	0.0004	0.0003	0.0007	0.0004	2.78e-05	4.14e-05	1.75e-05	0.000106	3.45e-05	2.77e-05	4.4e-05	6.31e-05
	Fig. 7E
		Karp								UT176
	Lung	4	4	4	4	4	3	4	3	2	2	2	2	2	2	2	1
	Liver	2	2	1	2	2	2	2	2	1	1	1	1	1	1	1	1
	Spleen	3	3	3	3	3	3	3	3	2	3	2	3	2	2	2	2
	Kidney	2	2	1	1	2	2	2	2	1	1	1	1	1	1	1	1

## Sheet: Supp. Fig. 18
	Fig. 18	weight change relative to weight at the time of infection
	Days post infection	Karp								UT176								mock infected control
	1	0	-0.99	-0.53	-2.12	-2.48	-2.01	-3.19	-2.63	0	1.01	-1.55	-2.63	0	0	-1.01	0	-2.99	0	-0.98	-2.06	-2.72	-2	-1.04	-1.04
	2	1.06	-0.99	3.16	-1.06	0.99	0	-2.13	1.58	0	3.03	0.52	2.11	3.63	0.54	1.01	2.56	-2.99	0.52	-0.98	1.55	0.54	-1.5	-1.04	2.08
	3	2.13	0	5.79	3.7	-0.99	1.01	-1.06	1.05	2.99	3.54	2.06	2.63	6.22	2.72	4.02	4.62	0	3.09	1.47	2.06	3.26	-0.5	0.52	2.6
	4	0	0	6.32	3.17	-0.99	1.01	0.53	4.21	3.48	3.54	3.61	1.58	2.07	0.54	5.03	4.62	0.5	2.58	0.98	5.67	3.8	-1	1.55	0.52
	5	1.06	0.99	4.74	3.7	-1.98	3.52	-1.6	6.32	1	2.02	1.55	4.21	3.11	-0.54	3.02	4.62	1	1.03	0.49	6.7	1.63	0	0.52	0.52
	6	1.6	1.49	4.21	3.7	1.49	-0.5	0	5.79	5.47	4.55	1.55	3.68	4.15	2.17	4.02	2.05	1	-0.52	-0.49	3.09	3.26	0.5	1.55	2.6
	7	3.72	0.99	7.89	4.23	0	2.51	3.19	4.74	4.98	3.03	3.09	3.16	5.18	1.09	4.02	4.62	1	1.55	1.47	3.09	4.35	-1	1.55	5.21
	8	3.19	0.99	4.74	3.7	-1.49	0.5	3.19	4.21	4.48	3.54	4.12	4.74	5.7	3.8	4.02	4.62	1	3.61	0.49	6.7	5.43	-0.5	3.11	2.6
	9	3.19	3.47	4.74	3.17	0.99	3.02	2.13	6.32	6.47	6.06	7.73	7.89	6.22	5.98	8.54	7.69	4.48	8.25	2.45	9.79	7.07	1	3.63	3.65
	10	3.72	3.47	5.26	4.76	1.49	2.01	2.13	6.32	9.45	7.07	8.25	7.89	8.29	7.61	8.54	7.18	3.98	7.22	0.98	9.28	5.98	1	3.11	2.6
	11	4.79	4.46	5.79	0.53	-1.98	-1.01	-3.19	5.26	7.96	7.58	8.76	5.79	9.84	7.07	9.55	6.67	4.98	5.67	3.92	9.28	3.8	0	1.04	1.04
	12	5.85	1.49	6.84	0	-2.97	-2.51	-5.85	3.68	7.96	10.1	8.76	5.26	9.84	7.61	10.05	8.21	4.98	7.22	2.94	6.7	5.43	2	5.18	1.56
